# Supplementary material for: Structural insights into the agonists binding and receptor selectivity of human histamine H4 receptor
Source: Nat Commun. 2023 Oct 20;14:6538. doi: 10.1038/s41467-023-42260-z (PMC10589313; doi:10.1038/s41467-023-42260-z)
Supplement: Supplementary file 4 — Source Data [file 41467_2023_42260_MOESM4_ESM.xlsx]

## Sheet: Figure 2c,f
This raw data corresponds to Figure 2c, f, Figure 4e-f, Supplementary Fig. 4b, Supplementary Table 1.
Shedding assay
Histamine (M)	WT									D94A									Y95A									C98A									T99A									N147A
-10	-1.23819	1.12825	0.118631	0.738647	2.15393	1.72414	-0.142471	2.26094	-2.81938	-2.75819	-0.686499	-1.19534	1.16801	-0.633956	1.29504	-0.983146	1.66731	7.51984	0.887636	-2.53111	0.912343	-1.68491	1.32431	3.17105	-0.672328	-2.18599	1.20942	-0.295454	1.5585	1.27094	-0.537097	0.224245	-1.08265	3.32048	-0.457276	-1.12417	-1.54162	-5.2111	-5.30241	1.64454	-0.288769	1.07955	-2.17559	-1.16384	-2.04991	-2.61099	1.12704	1.60721	1.12665
-9	-1.42131	2.5994	1.09655	1.41997	0.994781	0.849927	0.333188	2.71084	0.0892061	-1.03405	-1.54923	-1.1201	0.417711	-3.09626	1.24906	-5.98961	0.0707544	5.67401	-0.962789	-6.75861	-1.74265	-2.7401	-1.39231	1.98379	-1.95685	-0.322744	-0.925641	0.235745	-0.0898473	1.16943	-4.60388	1.26549	3.02072	3.38497	-3.51561	0.485543	-2.9591	3.98502	-1.55588	2.38837	-1.79335	1.39183	-1.41511	-0.521453	-1.89315	-4.66633	0.394253	0.583994	1.4037
-8	0.936731	6.06256	1.87613	5.76779	5.35237	6.22402	-1.74092	8.45311	5.4087	-2.53011	-1.21312	-2.2775	1.27619	-0.454866	1.76323	-3.12892	-3.12174	5.7144	-0.0852242	-3.26441	0.602623	0.150912	-0.757393	3.16582	-0.537239	-3.94188	0.500268	0.996325	-0.665705	1.89153	-3.23637	-0.75188	-10.6874	4.811	-6.90021	1.12436	-4.2708	7.23665	0.9758	4.66101	2.68034	3.91992	-0.341095	1.28528	-0.771717	-3.40704	-1.5823	1.16893	0.740681
-7	6.4045	14.0667	9.79574	14.9021	15.4382	15.7515	12.6686	19.7118	5.43105	-3.46181	-2.69105	-1.9326	1.56406	-0.214049	0.48385	-2.73548	-1.85105	4.69915	-0.831965	-2.63568	0.920133	-0.722451	0.717362	-7.16082	-2.32785	-0.0448029	-1.76375	1.09797	0.173374	2.65317	-0.721706	0.446429	-16.3414	3.99447	-4.30716	1.4085	5.16227	14.3843	7.92925	17.2954	13.901	14.2605	5.37296	6.52864	5.71589	1.65474	3.5384	-2.24906	3.52801
-6	13.5445	19.6346	13.4371	20.4676	20.7552	19.7471	18.1598	26.3691	11.4508	-2.90518	-1.31508	-1.63186	2.45876	0.777399	3.09649	-0.381542	-0.881457	2.00179	1.60534	0.171225	3.75183	0.9166	2.1167	-4.44415	1.44733	4.17424	3.27497	5.43486	5.68879	6.99349	3.17863	8.04463	5.04125	11.1173	5.62349	9.96795	13.2241	23.9164	10.9821	27.1415	25.8559	30.2883	11.7617	10.9719	11.2113	5.74128	10.8609	1.66385	9.01553
-5	13.4317	20.1507	20.5166	22.0896	22.8765	20.6545	18.8786	23.132	15.2758	-2.62722	-0.543478	-1.63389	0.21645	1.14654	2.53828	-1.40088	-0.523387	4.79182	6.18343	5.17228	7.90175	6.18429	3.68288	11.5556	7.44733	8.20495	7.38708	14.0761	13.0306	15.3801	14.3097	16.1295	15.6589	11.2456	17.6619	19.1026	18.2052	32.5905	16.8537	31.7808	29.7103	34.4811	15.8247	17.4448	16.925	10.4061	12.4445	8.39573	15.0426
Shedding assay
Imetit (M)	WT									D94A									Y95A									C98A									T99A									N147A
-10	0.480574	-1.10905	-0.57869	1.61996	2.41365	3.47167	1.57178	-0.180407	-0.178611	-0.734463	1.0645	-2.38582	1.02095	4.27273	-1.46478	-1.13636	3.74762	10.7414	-4.24063	-2.19758	-0.197962	1.18595	-9.56522	-3.81179	-3.37182	-1.19048	8.73062	-1.49164	-0.564706	-1.47924	0.27422	1.20143	0.503915	3.14654	0.322861	0.97604	0.76597	-1.16858	-1.01868	-3.49656	-3.76334	-2.24307	-0.524183	0.0144009	1.73824	0.617856	3.13791	-3	-2.11522
-9	1.0888	-1.18655	-1.17939	1.12513	1.80565	1.58333	1.19911	1.67417	1.73384	0.376648	1.49416	0.644733	-1.17685	-0.23301	-0.681755	-1.00116	3.54592	11.652	-0.877193	0.649642	0.244804	3.95146	-6.22762	-1.35199	-3.48837	-1.31579	9.19731	-0.89502	-0.324864	-1.67143	-0.456741	-0.0846501	-0.156801	0.36133	2.23346	-0.761152	0.937514	-1.04701	-0.278026	-3.79594	-3.43359	-2.09293	-0.0503102	0.158166	2.05203	2.03657	3.83966	-1.32979	0.305169
-8	4.60216	1.9561	2.63766	6.12101	5.04181	6.88703	5.57049	3.11928	5.36525	-1.79137	-0.219603	-2.87118	-0.505997	2.44776	-0.59105	-0.102085	1.39198	9.35261	-3.13726	-0.839822	-1.33674	1.75678	-5.1581	-2.64652	-4.6145	-3.4632	5.50398	0.00248069	-1.05042	4.54375	-0.375074	2.04546	-0.626959	2.97002	-0.518838	0.0264018	3.17353	1.08258	1.07486	-1.31412	-2.2376	-1.26546	1.85019	2.24654	3.38017	3.55941	4.48482	-0.364078	2.00232
-7	9.62003	8.64529	7.98772	12.0511	12.3888	14.0258	13.0925	15.5335	11.2137	-1.08534	-0.61	-1.39777	0.679348	1.48276	-0.160428	1.18748	3.17346	8.91899	-5.76923	-0.934091	0.383693	0.878938	-6.15137	-2.30888	-3.10078	-0.590956	-3.55514	2.45796	1.1743	2.12885	2.9004	4.91936	1.09279	5.77113	2.86662	3.09697	8.40914	7.50342	8.55565	7.21621	3.74514	3.65317	8.34314	7.97805	10.38	7.75275	10.5063	5.33784	6.09476
-6	12.0312	12.0911	10.7837	14.3215	15.9716	16.6892	16.0879	14.7029	13.8652	-0.466606	-0.409549	-1.69325	-0.159067	2.47619	-1.06952	0.742721	6.85794	13.4958	-2.65393	1.94361	1.63369	0.669658	-7.12003	-3.72838	-1.10742	2.6153	6.46552	9.89658	9.70422	9.31431	12.7719	14.3692	11.6813	14.3253	10.6796	11.1131	13.9465	15.9821	13.2906	8.8295	7.36986	10.0144	15.2938	13.4082	15.2792	14.6708	17.2443	9.60526	14.3888
-5	14.3865	12.6364	12.8296	15.366	17.4678	18.6444	14.3694	15.3398	17.1099	-0.344853	0.0325653	-1.49898	0.240518	1.21659	-0.112581	0.715488	3.93338	12.3814	0.200803	4.14051	6.47482	5.89223	-1.08056	3.76139	1.33256	3.15126	12.3655	13.5967	12.9858	12.6952	16.5163	19.8944	18.7443	18.3535	16.3047	17.1057	14.3742	14.7391	15.3687	10.9344	9.70866	12.0103	13.6177	15.7879	16.7579	17.6838	20.1153	13.587	17.1019
[truncated: 104 more columns]

## Sheet: Figure 4e-f
Please refer to "Figure 2c,f - tap" for Raw data.
Shedding assay
	Histamine						Imetit
	EC50 (nM)			pEC50			EC50 (nM)			pEC50
hH4R	76.2	40.34	49.57	7.118	7.394	7.305	35.8	30.73	23.02	7.446	7.513	7.638
N147A	710.7	561.8	258.5	6.148	6.25	6.588	137.2	106.9	104.3	6.863	6.971	6.982
N147W	0	0	0	0	0	0	569	612.1	627.3	6.245	6.213	6.203
N147Y	80.87	99.4	68.51	7.092	7.003	7.164	631.9	126.8	199.5	6.863	6.971	6.982
E182A	0	0	0	0	0	0	0	0	0	0	0	0
E182N	0	0	0	0	0	0	0	0	0	0	0	0
F344A	0	0	0	0	0	0	0	0	0	0	0	0
F344I	0	0	0	0	0	0	0	0	0	0	0	0
Q347G	337.9	851.7	6521	6.471	6.07	5.186	1.745	12.29	4.697	8.758	7.911	8.328
W348A	0	0	0	0	0	0	0	0	0	0	0	0
W348Y	0	0	0	0	0	0	0	0	0	0	0	0

## Sheet: Supplementary Fig. 1b
Size-exclusion chromatography
his-H4R-Gq		his-H4R-Gi
X/ml	Y/mAU	X/ml	Y/mAU
0	1.63193	0.001	-0.0521057		his-H4R-Gq
0.001	1.6598	0.001	-0.0499624
0.002	1.67679	0.002	-0.0487272
0.003	1.68965	0.003	-0.0479298
0.004	1.70019	0.004	-0.0453478
0.005	1.70996	0.005	-0.0427537
0.006	1.71864	0.006	-0.0407157
0.007	1.72729	0.006	-0.0379368
0.008	1.73594	0.007	-0.0359394
0.009	1.74378	0.008	-0.0337093
0.01	1.75132	0.009	-0.0322536
0.011	1.75884	0.01	-0.0312727
0.012	1.76607	0.011	-0.0297754
0.013	1.77284	0.011	-0.0286025
0.014	1.78004	0.012	-0.0273816
0.015	1.78629	0.013	-0.0255895
0.017	1.79273	0.014	-0.0232275
0.018	1.79967	0.015	-0.0212958
0.019	1.80658	0.016	-0.0210676		his-H4R-Gi
0.02	1.81235	0.016	-0.0207474
0.021	1.81694	0.017	-0.0200453
0.022	1.81934	0.018	-0.0197144
0.023	1.82047	0.019	-0.0192423
0.024	1.82011	0.02	-0.0181587
0.025	1.8192	0.021	-0.0166039
0.026	1.81801	0.021	-0.015417
0.027	1.81675	0.022	-0.0151591
0.028	1.81568	0.023	-0.0140821
0.029	1.81494	0.024	-0.011266
0.03	1.81574	0.025	-0.0100473
0.031	1.8155	0.026	-0.00979896
0.032	1.81611	0.026	-0.00903088
0.033	1.81784	0.027	-0.00905207
0.034	1.82008	0.028	-0.00846087
0.035	1.82248	0.029	-0.00715502
0.036	1.82527	0.03	-0.00671994
0.037	1.82861	0.031	-0.00514154
0.038	1.83214	0.031	-0.00423342
0.039	1.83589	0.032	-0.00423936
0.04	1.83996	0.033	-0.00315739
0.041	1.84427	0.034	-0.00204382
0.042	1.84833	0.035	-0.0017208
0.043	1.85276	0.036	0.000104218
0.044	1.85862	0.036	0.00105666
0.045	1.86503	0.037	0.00272976
0.046	1.87066	0.038	0.00279434
0.047	1.8758	0.039	0.00297815
0.048	1.88033	0.04	0.00405229
0.049	1.88506	0.04	0.00472172
0.05	1.89002	0.041	0.00565845
0.051	1.89481	0.042	0.00582991
0.052	1.89965	0.043	0.00703938
0.053	1.90615	0.044	0.00881877
0.054	1.9122	0.045	0.00892644
0.055	1.91637	0.045	0.00895747
0.056	1.92104	0.046	0.00937389
0.057	1.92586	0.047	0.0107803
0.058	1.93067	0.048	0.0112233
0.059	1.93582	0.049	0.0122189
0.06	1.94171	0.05	0.0131547
0.061	1.94821	0.05	0.0138932
0.062	1.95339	0.051	0.0147824
0.063	1.95992	0.052	0.0150809
0.064	1.96637	0.053	0.016022
0.065	1.97198	0.054	0.0182313
0.066	1.97692	0.055	0.0192851
0.067	1.98194	0.055	0.0189474
0.068	1.98738	0.056	0.019291
0.069	1.99188	0.057	0.0205793
0.071	1.99706	0.058	0.0212759
0.072	2.00383	0.059	0.0210492
0.073	2.01011	0.06	0.0219569
0.074	2.01864	0.06	0.023199
0.075	2.02995	0.061	0.0241457
0.076	2.0412	0.062	0.0240076
0.077	2.04992	0.063	0.0234295
0.078	2.0576	0.064	0.0231229
0.079	2.0653	0.065	0.0238264
0.08	2.07314	0.065	0.0236981
0.081	2.07984	0.066	0.0230063
0.082	2.08587	0.067	0.0222114
0.083	2.09164	0.068	0.0214875
0.084	2.09703	0.069	0.0222791
0.085	2.10194	0.07	0.0230175
0.086	2.10597	0.07	0.0227359
0.087	2.11083	0.071	0.0228549
0.088	2.11504	0.072	0.0230808
0.089	2.1184	0.073	0.0237211
0.09	2.12147	0.074	0.0242071
0.091	2.12394	0.075	0.0238629
0.092	2.12558	0.075	0.0233378
0.093	2.12809	0.076	0.0238544
0.094	2.12978	0.077	0.0238173
0.095	2.13125	0.078	0.0228291
0.096	2.13277	0.079	0.0225196
0.097	2.13394	0.08	0.0224789
0.098	2.13452	0.08	0.0229826
0.099	2.13489	0.081	0.0217193
0.1	2.13547	0.082	0.0201641
0.101	2.1359	0.083	0.0196574
0.102	2.13569	0.084	0.0200275
0.103	2.13502	0.085	0.0194135
0.104	2.13502	0.085	0.0181965
0.105	2.13545	0.086	0.0185963
0.106	2.13623	0.087	0.0190132
0.107	2.13677	0.088	0.0184588
0.108	2.13656	0.089	0.0171606
0.109	2.13655	0.09	0.0163429
0.11	2.13795	0.09	0.0157507
0.111	2.13707	0.091	0.0148713
0.112	2.13676	0.092	0.0147452
0.113	2.13648	0.093	0.0147679
0.114	2.13621	0.094	0.0139433
0.115	2.13626	0.095	0.012733
0.116	2.13667	0.095	0.0110424
0.117	2.13681	0.096	0.0100748
0.118	2.13684	0.097	0.0100312
0.119	2.1359	0.098	0.0101348
0.12	2.13607	0.099	0.00973299
0.121	2.13568	0.1	0.00876541
0.122	2.13509	0.1	0.00868929
0.123	2.13507	0.101	0.00841231
0.125	2.13564	0.102	0.00706986
0.126	2.13608	0.103	0.00610666
0.127	2.13677	0.104	0.00570482
0.128	2.13775	0.105	0.00585924
0.129	2.13811	0.105	0.00674583
0.13	2.13745	0.106	0.0061145
0.131	2.13669	0.107	0.00553932
0.132	2.13535	0.108	0.00518843
0.133	2.13118	0.109	0.00581777
0.134	2.12644	0.11	0.00697996
0.135	2.12336	0.11	0.00670176
0.136	2.12127	0.111	0.00616639
0.137	2.11895	0.112	0.00599067
0.138	2.11685	0.113	0.00543682
0.139	2.11571	0.114	0.00485097
0.14	2.11559	0.115	0.00397734
0.141	2.1158	0.115	0.003282
0.142	2.11592	0.116	0.0027945
0.143	2.11731	0.117	0.00244874
0.144	2.11891	0.118	0.00178603
0.145	2.12037	0.119	0.00159737
0.146	2.12178	0.12	0.0023655
0.147	2.12432	0.12	0.00229972
0.148	2.12798	0.121	0.0015696
0.149	2.13146	0.122	0.00060747
0.15	2.1351	0.123	0.00112992
0.151	2.13915	0.124	0.00185986
0.152	2.14366	0.125	0.00176246
0.153	2.14847	0.125	0.00139597
0.154	2.15341	0.126	0.00112284
0.155	2.1586	0.127	0.00105798
0.156	2.16459	0.128	0.00037422
0.157	2.17134	0.129	-0.000166074
0.158	2.17737	0.13	0.000152573
0.159	2.18383	0.13	0.0008866
0.16	2.19039	0.131	0.000970063
0.161	2.19788	0.132	0.000672165
0.162	2.20563	0.133	0.00111869
0.163	2.21289	0.134	0.00138786
0.164	2.22033	0.135	0.00101197
0.165	2.22922	0.135	0.00138255
0.166	2.2398	0.136	0.00231104
0.167	2.25196	0.137	0.00327326
0.168	2.26557	0.138	0.00358414
0.169	2.28089	0.139	0.0033946
0.17	2.29729	0.14	0.00256837
0.171	2.31689	0.14	0.00182449
0.172	2.33952	0.141	0.00231503
0.173	2.36358	0.142	0.00314572
0.174	2.38929	0.143	0.00362282
0.175	2.41736	0.144	0.00444123
0.176	2.44529	0.145	0.00472671
0.177	2.47781	0.145	0.00425822
0.179	2.51323	0.146	0.00350284
0.18	2.5512	0.147	0.00262618
0.181	2.59175	0.148	0.00252713
0.182	2.63454	0.149	0.00223165
0.183	2.67933	0.149	0.00267237
0.184	2.7262	0.15	0.00282607
0.185	2.77499	0.151	0.00198287
0.186	2.82662	0.152	0.00153482
0.187	2.88013	0.153	0.00148093
0.188	2.93497	0.154	0.00147956
0.189	2.99104	0.154	0.00177059
0.19	3.0481	0.155	0.00238129
0.191	3.10476	0.156	0.00287048
0.192	3.1632	0.157	0.00246027
0.193	3.22158	0.158	0.00188648
0.194	3.28146	0.159	0.00209213
0.195	3.34045	0.159	0.00252304
0.196	3.39918	0.16	0.00203697
0.197	3.45849	0.161	0.000646759
0.198	3.51721	0.162	-0.000261362
0.199	3.57387	0.163	-0.000252796
0.2	3.62981	0.164	-0.000511037
0.201	3.68612	0.164	-0.00160135
0.202	3.74144	0.165	-0.00199762
0.203	3.79469	0.166	-0.00145912
0.204	3.84634	0.167	-0.00119227
0.205	3.89812	0.168	-0.00127461
0.206	3.94905	0.169	-0.000896785
0.207	3.9978	0.169	-0.000273312
0.208	4.04538	0.17	0.000469825
0.209	4.09211	0.171	0.00147354
0.21	4.13642	0.172	0.00272802
0.211	4.1795	0.173	0.00485724
0.212	4.22133	0.174	0.00707594
0.213	4.26325	0.174	0.0086273
0.214	4.3039	0.175	0.00993556
0.215	4.3427	0.176	0.0126198
0.216	4.38036	0.177	0.0160437
0.217	4.41603	0.178	0.0192865
0.218	4.45179	0.179	0.0231316
0.219	4.48535	0.179	0.0278594
0.22	4.51616	0.18	0.0340667
0.221	4.54503	0.181	0.041808
0.222	4.57167	0.182	0.0509694
0.223	4.59627	0.183	0.0610377
0.224	4.61843	0.184	0.0717968
0.225	4.63612	0.184	0.08405
0.226	4.64929	0.185	0.0977708
0.227	4.6597	0.186	0.113009
0.228	4.66737	0.187	0.130056
0.229	4.67113	0.188	0.148569
0.23	4.67192	0.189	0.167903
0.231	4.6686	0.189	0.187628
0.233	4.66333	0.19	0.208682
0.234	4.65531	0.191	0.230862
0.235	4.64377	0.192	0.253685
0.236	4.62872	0.193	0.277919
0.237	4.61085	0.194	0.30335
0.238	4.59031	0.194	0.329948
0.239	4.56671	0.195	0.358188
0.24	4.54056	0.196	0.387629
0.241	4.51295	0.197	0.417957
0.242	4.48366	0.198	0.450338
0.243	4.45278	0.199	0.485574
0.244	4.42032	0.199	0.523204
0.245	4.38772	0.2	0.561708
0.246	4.35184	0.201	0.600451
0.247	4.31461	0.202	0.641239
0.248	4.27536	0.203	0.684041
0.249	4.23631	0.204	0.727404
0.25	4.19692	0.204	0.771517
0.251	4.1571	0.205	0.817433
0.252	4.11785	0.206	0.865061
0.253	4.07959	0.207	0.91308
0.254	4.04088	0.208	0.961651
0.255	4.00095	0.209	1.01094
0.256	3.96064	0.209	1.06063
0.257	3.92087	0.21	1.11082
0.258	3.88181	0.211	1.16112
0.259	3.84304	0.212	1.21223
0.26	3.80411	0.213	1.26396
0.261	3.76614	0.214	1.31542
0.262	3.72828	0.214	1.36581
0.263	3.69033	0.215	1.41498
0.264	3.65374	0.216	1.46298
0.265	3.61767	0.217	1.51101
0.266	3.58189	0.218	1.55812
0.267	3.54673	0.219	1.6028
0.268	3.51216	0.219	1.64742
0.269	3.4784	0.22	1.69121
0.27	3.44488	0.221	1.73413
0.271	3.41139	0.222	1.77425
0.272	3.37797	0.223	1.80961
0.273	3.34523	0.224	1.84066
0.274	3.31312	0.224	1.86897
0.275	3.28022	0.225	1.89559
0.276	3.24836	0.226	1.91946
0.277	3.21712	0.227	1.94116
0.278	3.18783	0.228	1.96166
0.279	3.15897	0.229	1.97982
0.28	3.13108	0.229	1.99573
0.281	3.10227	0.23	2.00922
0.282	3.07697	0.231	2.02054
0.283	3.05139	0.232	2.03071
0.284	3.0262	0.233	2.03838
0.285	2.99992	0.234	2.04434
0.287	2.97335	0.234	2.04858
0.288	2.94779	0.235	2.0506
0.289	2.92352	0.236	2.05049
0.29	2.90006	0.237	2.04868
0.291	2.87706	0.238	2.04484
0.292	2.85518	0.239	2.03846
0.293	2.83357	0.239	2.02972
0.294	2.81125	0.24	2.01927
0.295	2.78878	0.241	2.00693
0.296	2.76685	0.242	1.99184
0.297	2.74438	0.243	1.97565
0.298	2.72222	0.244	1.9578
0.299	2.70198	0.244	1.93724
0.3	2.6831	0.245	1.91408
0.301	2.66387	0.246	1.88937
0.302	2.64671	0.247	1.86383
0.303	2.62857	0.248	1.83631
0.304	2.61055	0.249	1.80796
0.305	2.59323	0.249	1.77799
0.306	2.57604	0.25	1.74698
0.307	2.5588	0.251	1.71581
0.308	2.54299	0.252	1.68426
0.309	2.52772	0.253	1.65141
0.31	2.51218	0.253	1.61704
0.311	2.49513	0.254	1.58102
0.312	2.47846	0.255	1.54398
0.313	2.46381	0.256	1.50789
0.314	2.44865	0.257	1.47408
0.315	2.43516	0.258	1.4412
0.316	2.42262	0.258	1.40731
0.317	2.40957	0.259	1.37222
0.318	2.39686	0.26	1.33813
0.319	2.38383	0.261	1.30458
0.32	2.37146	0.262	1.27111
0.321	2.35791	0.263	1.23771
0.322	2.34399	0.263	1.20492
0.323	2.33182	0.264	1.17538
0.324	2.32078	0.265	1.14899
0.325	2.31039	0.266	1.12321
0.326	2.29993	0.267	1.09819
0.327	2.29031	0.268	1.07455
0.328	2.28132	0.268	1.05261
0.329	2.27126	0.269	1.0304
0.33	2.26039	0.27	1.00817
0.331	2.25037	0.271	0.987851
0.332	2.24087	0.272	0.96879
0.333	2.23184	0.273	0.951214
0.334	2.2236	0.273	0.933107
0.335	2.21632	0.274	0.914536
0.336	2.20906	0.275	0.895952
0.337	2.20103	0.276	0.878014
0.338	2.19357	0.277	0.861385
0.34	2.18566	0.278	0.845451
0.341	2.17819	0.278	0.829841
0.342	2.17016	0.279	0.815248
0.343	2.16225	0.28	0.802461
0.344	2.15431	0.281	0.790613
0.345	2.14636	0.282	0.778181
0.346	2.13843	0.283	0.765096
0.347	2.13136	0.283	0.752563
0.348	2.12428	0.284	0.739663
0.349	2.11815	0.285	0.726469
0.35	2.11164	0.286	0.713787
0.351	2.1059	0.287	0.701492
0.352	2.09993	0.288	0.690317
0.353	2.09408	0.288	0.680066
0.354	2.08815	0.289	0.669676
0.355	2.08155	0.29	0.658943
0.356	2.07514	0.291	0.649221
0.357	2.0681	0.292	0.639654
0.358	2.06149	0.293	0.629806
0.359	2.05551	0.293	0.620236
0.36	2.0492	0.294	0.61158
0.361	2.04237	0.295	0.60276
0.362	2.03648	0.296	0.594528
0.363	2.03139	0.297	0.586925
0.364	2.02688	0.298	0.578821
0.365	2.02128	0.298	0.570643
0.366	2.01582	0.299	0.56279
0.367	2.01015	0.3	0.555079
0.368	2.0041	0.301	0.548803
0.369	1.99958	0.302	0.543699
0.37	1.99492	0.303	0.539242
0.371	1.99005	0.303	0.535351
0.372	1.98558	0.304	0.532785
0.373	1.9825	0.305	0.532443
0.374	1.97843	0.306	0.532301
0.375	1.97447	0.307	0.531636
0.376	1.97016	0.308	0.531088
0.377	1.96518	0.308	0.530367
0.378	1.96081	0.309	0.529201
0.379	1.95618	0.31	0.528411
0.38	1.95124	0.311	0.529369
0.381	1.94687	0.312	0.531917
0.382	1.94307	0.313	0.535038
0.383	1.93835	0.313	0.539452
0.384	1.93458	0.314	0.5458
0.385	1.93089	0.315	0.553763
0.386	1.92597	0.316	0.564256
0.387	1.92185	0.317	0.577189
0.388	1.91827	0.318	0.592072
0.389	1.91492	0.318	0.607215
0.39	1.91144	0.319	0.625631
0.391	1.90726	0.32	0.646417
0.392	1.90328	0.321	0.669811
0.394	1.89961	0.322	0.695942
0.395	1.89531	0.323	0.724467
0.396	1.89076	0.323	0.756668
0.397	1.88714	0.324	0.792127
0.398	1.8848	0.325	0.831017
0.399	1.88217	0.326	0.873115
0.4	1.87904	0.327	0.918569
0.401	1.87588	0.328	0.966051
0.402	1.87279	0.328	1.01638
0.403	1.8689	0.329	1.06839
0.404	1.86595	0.33	1.12105
0.405	1.86177	0.331	1.17654
0.406	1.85772	0.332	1.23353
0.407	1.85535	0.333	1.29116
0.408	1.85208	0.333	1.34945
0.409	1.84873	0.334	1.40855
0.41	1.8451	0.335	1.46802
0.411	1.84119	0.336	1.52675
0.412	1.83739	0.337	1.58614
0.413	1.83372	0.338	1.64601
0.414	1.83006	0.338	1.70585
0.415	1.82658	0.339	1.76537
0.416	1.82365	0.34	1.82459
0.417	1.82105	0.341	1.88266
0.418	1.81887	0.342	1.94032
0.419	1.81644	0.343	1.99594
0.42	1.81374	0.343	2.04984
0.421	1.81061	0.344	2.10273
0.422	1.80666	0.345	2.15438
0.423	1.80317	0.346	2.20512
0.424	1.8006	0.347	2.25353
0.425	1.79805	0.348	2.29956
0.426	1.7949	0.348	2.34524
0.427	1.79122	0.349	2.39029
0.428	1.78752	0.35	2.43434
0.429	1.78476	0.351	2.47878
0.43	1.78228	0.352	2.5219
0.431	1.77992	0.353	2.56188
0.432	1.77677	0.353	2.60004
0.433	1.77442	0.354	2.63587
0.434	1.77262	0.355	2.66939
0.435	1.76985	0.356	2.70088
0.436	1.76746	0.357	2.72962
0.437	1.7654	0.358	2.75646
0.438	1.76225	0.358	2.78135
0.439	1.75989	0.359	2.80453
0.44	1.75751	0.36	2.82563
0.441	1.75524	0.361	2.84315
0.442	1.75384	0.362	2.8577
0.443	1.75152	0.362	2.86738
0.444	1.74911	0.363	2.87316
0.445	1.74707	0.364	2.876
0.446	1.74546	0.365	2.87571
0.448	1.74331	0.366	2.8722
0.449	1.74006	0.367	2.86503
0.45	1.73738	0.367	2.8547
0.451	1.73505	0.368	2.84143
0.452	1.73191	0.369	2.82523
0.453	1.72905	0.37	2.8059
0.454	1.72633	0.371	2.78403
0.455	1.72312	0.372	2.76011
0.456	1.72079	0.372	2.73415
0.457	1.71829	0.373	2.70721
0.458	1.71561	0.374	2.67776
0.459	1.71397	0.375	2.64814
0.46	1.71235	0.376	2.61764
0.461	1.71134	0.377	2.58457
0.462	1.71069	0.377	2.55191
0.463	1.70993	0.378	2.51872
0.464	1.70854	0.379	2.48381
0.465	1.70688	0.38	2.44911
0.466	1.70522	0.381	2.41432
0.467	1.70315	0.382	2.37884
0.468	1.70041	0.382	2.34422
0.469	1.69696	0.383	2.30966
0.47	1.69413	0.384	2.27655
0.471	1.6915	0.385	2.24481
0.472	1.68985	0.386	2.21231
0.473	1.68935	0.387	2.17854
0.474	1.68734	0.387	2.14514
0.475	1.68404	0.388	2.11183
0.476	1.68189	0.389	2.07881
0.477	1.67989	0.39	2.04787
0.478	1.67872	0.391	2.017
0.479	1.67803	0.392	1.98645
0.48	1.67641	0.392	1.95568
0.481	1.67409	0.393	1.92424
0.482	1.67219	0.394	1.89337
0.483	1.67151	0.395	1.86379
0.484	1.66863	0.396	1.8348
0.485	1.66671	0.397	1.80544
0.486	1.66539	0.397	1.77548
0.487	1.66434	0.398	1.74704
0.488	1.66212	0.399	1.71965
0.489	1.66145	0.4	1.69169
0.49	1.66035	0.401	1.66365
0.491	1.65965	0.402	1.63493
0.492	1.6586	0.402	1.60692
0.493	1.65713	0.403	1.5789
0.494	1.65631	0.404	1.55216
0.495	1.65483	0.405	1.52585
0.496	1.65372	0.406	1.49966
0.497	1.65165	0.407	1.47313
0.498	1.65063	0.407	1.44626
0.499	1.64976	0.408	1.42056
0.5	1.64863	0.409	1.39475
0.502	1.64781	0.41	1.36907
0.503	1.64805	0.411	1.34327
0.504	1.64664	0.412	1.31788
0.505	1.64559	0.412	1.29325
0.506	1.64485	0.413	1.26835
0.507	1.64323	0.414	1.24277
0.508	1.64312	0.415	1.21745
0.509	1.6413	0.416	1.1924
0.51	1.6407	0.417	1.16803
0.511	1.63881	0.417	1.14587
0.512	1.63652	0.418	1.12447
0.513	1.63444	0.419	1.10097
0.514	1.63176	0.42	1.07661
0.515	1.63123	0.421	1.0531
0.516	1.62983	0.422	1.03071
0.517	1.62765	0.422	1.007
0.518	1.62567	0.423	0.985691
0.519	1.62408	0.424	0.963156
0.52	1.62326	0.425	0.942168
0.521	1.62216	0.426	0.921051
0.522	1.62043	0.427	0.89948
0.523	1.61793	0.427	0.876886
0.524	1.61626	0.428	0.856307
0.525	1.61515	0.429	0.835033
0.526	1.61502	0.43	0.814203
0.527	1.61409	0.431	0.794987
0.528	1.61182	0.432	0.774212
0.529	1.61	0.432	0.754033
0.53	1.60892	0.433	0.734611
0.531	1.60846	0.434	0.715371
0.532	1.60747	0.435	0.696949
0.533	1.60648	0.436	0.678679
0.534	1.60658	0.437	0.660327
0.535	1.60564	0.437	0.640757
0.536	1.60358	0.438	0.622832
0.537	1.60133	0.439	0.604875
0.538	1.60033	0.44	0.587903
0.539	1.5983	0.441	0.571406
0.54	1.59565	0.442	0.554677
0.541	1.59316	0.442	0.538283
0.542	1.59152	0.443	0.522659
0.543	1.59	0.444	0.506665
0.544	1.58761	0.445	0.490874
0.545	1.58629	0.446	0.475225
0.546	1.58479	0.447	0.459962
0.547	1.58336	0.447	0.443587
0.548	1.58203	0.448	0.428209
0.549	1.58086	0.449	0.414252
0.55	1.57866	0.45	0.39901
0.551	1.57702	0.451	0.384363
0.552	1.57554	0.452	0.37003
0.553	1.57364	0.452	0.35643
0.554	1.57156	0.453	0.343413
0.556	1.5702	0.454	0.329832
0.557	1.56908	0.455	0.317094
0.558	1.56787	0.456	0.304342
0.559	1.56719	0.457	0.292077
0.56	1.56502	0.457	0.280011
0.561	1.5635	0.458	0.267503
0.562	1.56235	0.459	0.255376
0.563	1.56129	0.46	0.244511
0.564	1.56019	0.461	0.23306
0.565	1.55969	0.462	0.22224
0.566	1.55812	0.462	0.210557
0.567	1.55753	0.463	0.19886
0.568	1.55692	0.464	0.186589
0.569	1.55609	0.465	0.174224
0.57	1.55427	0.466	0.162595
0.571	1.55274	0.466	0.150702
0.572	1.55099	0.467	0.139524
0.573	1.54989	0.468	0.129072
0.574	1.54908	0.469	0.118992
0.575	1.54804	0.47	0.108444
0.576	1.54657	0.471	0.0997835
0.577	1.54524	0.471	0.0901078
0.578	1.54516	0.472	0.0802107
0.579	1.54387	0.473	0.0712631
0.58	1.54162	0.474	0.0615954
0.581	1.5398	0.475	0.0533609
0.582	1.53813	0.476	0.044481
0.583	1.53679	0.476	0.0361343
0.584	1.53555	0.477	0.0281636
0.585	1.53393	0.478	0.0189605
0.586	1.53269	0.479	0.0102973
0.587	1.53141	0.48	0.00142211
0.588	1.53096	0.481	-0.00552796
0.589	1.5294	0.481	-0.0130479
0.59	1.52816	0.482	-0.0209035
0.591	1.52714	0.483	-0.027683
0.592	1.52652	0.484	-0.0345458
0.593	1.52572	0.485	-0.0408053
0.594	1.52471	0.486	-0.0465001
0.595	1.52328	0.486	-0.0530639
0.596	1.52334	0.487	-0.0595026
0.597	1.52229	0.488	-0.0667802
0.598	1.52212	0.489	-0.0716254
0.599	1.52117	0.49	-0.0782842
0.6	1.52055	0.491	-0.0841782
0.601	1.51987	0.491	-0.0898144
0.602	1.51858	0.492	-0.0964547
0.603	1.51845	0.493	-0.103359
0.604	1.5187	0.494	-0.108708
0.605	1.51793	0.495	-0.115251
0.606	1.51717	0.496	-0.121151
0.607	1.51493	0.496	-0.127872
0.608	1.51358	0.497	-0.133449
0.61	1.51338	0.498	-0.139205
0.611	1.51309	0.499	-0.144818
0.612	1.51266	0.5	-0.149641
0.613	1.51259	0.501	-0.15456
0.614	1.51181	0.501	-0.15959
0.615	1.51111	0.502	-0.164565
0.616	1.51049	0.503	-0.169681
0.617	1.50893	0.504	-0.174087
0.618	1.50743	0.505	-0.178833
0.619	1.50821	0.506	-0.18249
0.62	1.50892	0.506	-0.186611
0.621	1.5086	0.507	-0.190967
0.622	1.50888	0.508	-0.195547
0.623	1.50819	0.509	-0.200143
0.624	1.50743	0.51	-0.205512
0.625	1.50728	0.511	-0.210583
0.626	1.50689	0.511	-0.215497
0.627	1.50699	0.512	-0.219808
0.628	1.50642	0.513	-0.224031
0.629	1.50714	0.514	-0.228918
0.63	1.50781	0.515	-0.233596
0.631	1.50801	0.516	-0.239132
0.632	1.50807	0.516	-0.245701
0.633	1.50816	0.517	-0.250687
0.634	1.50693	0.518	-0.256554
0.635	1.50666	0.519	-0.261366
0.636	1.50568	0.52	-0.264963
0.637	1.50578	0.521	-0.269003
0.638	1.50504	0.521	-0.272968
0.639	1.50497	0.522	-0.277781
0.64	1.5051	0.523	-0.282305
0.641	1.50472	0.524	-0.287549
0.642	1.50364	0.525	-0.291945
0.643	1.50329	0.526	-0.29683
0.644	1.50385	0.526	-0.302185
0.645	1.50349	0.527	-0.308102
0.646	1.50294	0.528	-0.31234
0.647	1.50222	0.529	-0.31692
0.648	1.50156	0.53	-0.320844
0.649	1.50126	0.531	-0.325617
0.65	1.50098	0.531	-0.329739
0.651	1.50066	0.532	-0.334407
0.652	1.5004	0.533	-0.339309
0.653	1.49972	0.534	-0.344052
0.654	1.50013	0.535	-0.34744
0.655	1.5002	0.536	-0.352337
0.656	1.50062	0.536	-0.356241
0.657	1.5012	0.537	-0.360231
0.658	1.50093	0.538	-0.363736
0.659	1.50129	0.539	-0.367797
0.66	1.50134	0.54	-0.372563
0.661	1.50046	0.541	-0.376851
0.663	1.50039	0.541	-0.381694
0.664	1.50037	0.542	-0.385872
0.665	1.4997	0.543	-0.391126
0.666	1.49932	0.544	-0.394685
0.667	1.49915	0.545	-0.398759
0.668	1.49783	0.546	-0.401996
0.669	1.49688	0.546	-0.406569
0.67	1.49669	0.547	-0.409842
0.671	1.4959	0.548	-0.413247
0.672	1.49492	0.549	-0.415982
0.673	1.4948	0.55	-0.418676
0.674	1.49468	0.551	-0.422614
0.675	1.49401	0.551	-0.426555
0.676	1.49425	0.552	-0.429156
0.677	1.49313	0.553	-0.431914
0.678	1.49439	0.554	-0.436548
0.679	1.49404	0.555	-0.440401
0.68	1.49394	0.556	-0.443453
0.681	1.49317	0.556	-0.447854
0.682	1.49247	0.557	-0.44946
0.683	1.49172	0.558	-0.451992
0.684	1.49218	0.559	-0.455959
0.685	1.49255	0.56	-0.459412
0.686	1.49272	0.561	-0.462658
0.687	1.4928	0.561	-0.4658
0.688	1.49369	0.562	-0.468224
0.689	1.49449	0.563	-0.471077
0.69	1.49468	0.564	-0.475509
0.691	1.494	0.565	-0.478919
0.692	1.49494	0.566	-0.482871
0.693	1.4946	0.566	-0.486551
0.694	1.49502	0.567	-0.490042
0.695	1.49408	0.568	-0.493294
0.696	1.49359	0.569	-0.495892
0.697	1.49385	0.57	-0.499422
0.698	1.49469	0.57	-0.501553
0.699	1.49581	0.571	-0.504962
0.7	1.49642	0.572	-0.50756
0.701	1.49632	0.573	-0.510674
0.702	1.49665	0.574	-0.513712
0.703	1.49712	0.575	-0.516425
0.704	1.49613	0.575	-0.517555
0.705	1.4957	0.576	-0.52132
0.706	1.49498	0.577	-0.523422
0.707	1.49444	0.578	-0.526554
0.708	1.49379	0.579	-0.529952
0.709	1.49265	0.58	-0.533087
0.71	1.49218	0.58	-0.535837
0.711	1.49287	0.581	-0.538319
0.712	1.49271	0.582	-0.540414
0.713	1.49244	0.583	-0.542803
0.714	1.49238	0.584	-0.546415
0.715	1.49279	0.585	-0.549586
0.717	1.4933	0.585	-0.552973
0.718	1.49367	0.586	-0.555835
0.719	1.49322	0.587	-0.559311
0.72	1.49285	0.588	-0.561919
0.721	1.49348	0.589	-0.56543
0.722	1.49437	0.59	-0.568636
0.723	1.49455	0.59	-0.572225
0.724	1.49473	0.591	-0.575424
0.725	1.49479	0.592	-0.57807
0.726	1.49469	0.593	-0.581168
0.727	1.49404	0.594	-0.583975
0.728	1.49311	0.595	-0.586766
0.729	1.49249	0.595	-0.588565
0.73	1.49274	0.596	-0.591371
0.731	1.4932	0.597	-0.59428
0.732	1.4937	0.598	-0.59651
0.733	1.4933	0.599	-0.599893
0.734	1.49359	0.6	-0.602884
0.735	1.49435	0.6	-0.60472
0.736	1.49409	0.601	-0.606738
0.737	1.49419	0.602	-0.610002
0.738	1.49455	0.603	-0.613419
0.739	1.49446	0.604	-0.61732
0.74	1.49455	0.605	-0.620954
0.741	1.49496	0.605	-0.623013
0.742	1.4942	0.606	-0.625955
0.743	1.49394	0.607	-0.628657
0.744	1.49471	0.608	-0.632166
0.745	1.49619	0.609	-0.634985
0.746	1.49684	0.61	-0.63858
0.747	1.49716	0.61	-0.641493
0.748	1.49676	0.611	-0.644742
0.749	1.49552	0.612	-0.648633
0.75	1.49541	0.613	-0.651308
0.751	1.49475	0.614	-0.654028
0.752	1.4933	0.615	-0.656652
0.753	1.49306	0.615	-0.659145
0.754	1.49275	0.616	-0.661053
0.755	1.49255	0.617	-0.663499
0.756	1.49259	0.618	-0.665292
0.757	1.49259	0.619	-0.667109
0.758	1.4931	0.62	-0.669061
0.759	1.49397	0.62	-0.670904
0.76	1.49337	0.621	-0.672432
0.761	1.49283	0.622	-0.674515
0.762	1.4924	0.623	-0.676423
0.763	1.49231	0.624	-0.679212
0.764	1.49221	0.625	-0.682835
0.765	1.49248	0.625	-0.684473
0.766	1.49224	0.626	-0.686194
0.767	1.49221	0.627	-0.688622
0.768	1.49202	0.628	-0.690587
0.769	1.49204	0.629	-0.691799
0.771	1.49205	0.63	-0.694378
0.772	1.49137	0.63	-0.69544
0.773	1.49147	0.631	-0.698048
0.774	1.49135	0.632	-0.700579
0.775	1.49141	0.633	-0.70341
0.776	1.49195	0.634	-0.706426
0.777	1.49226	0.635	-0.709128
0.778	1.49251	0.635	-0.71241
0.779	1.49299	0.636	-0.715529
0.78	1.4927	0.637	-0.718185
0.781	1.49262	0.638	-0.720377
0.782	1.49285	0.639	-0.722923
0.783	1.49233	0.64	-0.726116
0.784	1.49187	0.64	-0.729026
0.785	1.49181	0.641	-0.73193
0.786	1.49149	0.642	-0.735213
0.787	1.49069	0.643	-0.738332
0.788	1.4902	0.644	-0.740403
0.789	1.49038	0.645	-0.742838
0.79	1.49022	0.645	-0.745149
0.791	1.49062	0.646	-0.746682
0.792	1.49086	0.647	-0.749029
0.793	1.48981	0.648	-0.751857
0.794	1.48955	0.649	-0.75374
0.795	1.48886	0.65	-0.754759
0.796	1.48786	0.65	-0.75723
0.797	1.48694	0.651	-0.759419
0.798	1.48622	0.652	-0.76101
0.799	1.48611	0.653	-0.763396
0.8	1.48648	0.654	-0.765592
0.801	1.48763	0.655	-0.768314
0.802	1.48903	0.655	-0.770593
0.803	1.49001	0.656	-0.772868
0.804	1.49006	0.657	-0.775422
0.805	1.49019	0.658	-0.778246
0.806	1.49059	0.659	-0.781298
0.807	1.49097	0.66	-0.784148
0.808	1.49101	0.66	-0.787213
0.809	1.49143	0.661	-0.790395
0.81	1.49242	0.662	-0.792963
0.811	1.49328	0.663	-0.795476
0.812	1.49396	0.664	-0.798288
0.813	1.49428	0.665	-0.801111
0.814	1.49473	0.665	-0.803208
0.815	1.49579	0.666	-0.803711
0.816	1.49601	0.667	-0.805716
0.817	1.4961	0.668	-0.807847
0.818	1.49663	0.669	-0.809993
0.819	1.49582	0.67	-0.812587
0.82	1.49513	0.67	-0.815747
0.821	1.49466	0.671	-0.817219
0.822	1.49425	0.672	-0.820222
0.823	1.49474	0.673	-0.822595
0.825	1.49495	0.674	-0.824553
0.826	1.49473	0.675	-0.826985
0.827	1.49408	0.675	-0.828783
0.828	1.49326	0.676	-0.830661
0.829	1.49264	0.677	-0.832256
0.83	1.49183	0.678	-0.83434
0.831	1.49079	0.679	-0.836466
0.832	1.49057	0.679	-0.838283
0.833	1.49121	0.68	-0.8397
0.834	1.49148	0.681	-0.840579
0.835	1.49081	0.682	-0.842258
0.836	1.49056	0.683	-0.843633
0.837	1.49038	0.684	-0.845042
0.838	1.49014	0.684	-0.846471
0.839	1.48973	0.685	-0.848365
0.84	1.48967	0.686	-0.850143
0.841	1.4892	0.687	-0.852075
0.842	1.48925	0.688	-0.854547
0.843	1.49061	0.689	-0.855982
0.844	1.48959	0.689	-0.857082
0.845	1.4895	0.69	-0.85897
0.846	1.48989	0.691	-0.860696
0.847	1.4906	0.692	-0.861726
0.848	1.49063	0.693	-0.862619
0.849	1.49055	0.694	-0.864138
0.85	1.49003	0.694	-0.865621
0.851	1.48881	0.695	-0.86712
0.852	1.48786	0.696	-0.868552
0.853	1.48753	0.697	-0.870365
0.854	1.48794	0.698	-0.872555
0.855	1.48812	0.699	-0.874686
0.856	1.48764	0.699	-0.876378
0.857	1.48719	0.7	-0.877498
0.858	1.48678	0.701	-0.878724
0.859	1.48606	0.702	-0.87974
0.86	1.48542	0.703	-0.880386
0.861	1.48456	0.704	-0.881611
0.862	1.48353	0.704	-0.883893
0.863	1.48338	0.705	-0.886037
0.864	1.48266	0.706	-0.887546
0.865	1.48207	0.707	-0.889521
0.866	1.48219	0.708	-0.891955
0.867	1.48232	0.709	-0.894093
0.868	1.4825	0.709	-0.896371
0.869	1.48338	0.71	-0.898586
0.87	1.48355	0.711	-0.901028
0.871	1.48421	0.712	-0.90343
0.872	1.48472	0.713	-0.905826
0.873	1.48446	0.714	-0.907468
0.874	1.48425	0.714	-0.908879
0.875	1.48362	0.715	-0.910957
0.876	1.4845	0.716	-0.912328
0.877	1.48552	0.717	-0.913454
0.879	1.48564	0.718	-0.914692
0.88	1.48621	0.719	-0.916233
0.881	1.48721	0.719	-0.91745
0.882	1.48794	0.72	-0.919179
0.883	1.48815	0.721	-0.920901
0.884	1.48842	0.722	-0.923029
0.885	1.48931	0.723	-0.925359
0.886	1.48983	0.724	-0.927317
0.887	1.49017	0.724	-0.928848
0.888	1.49	0.725	-0.929818
0.889	1.49011	0.726	-0.930859
0.89	1.49006	0.727	-0.932385
0.891	1.48937	0.728	-0.934349
0.892	1.48855	0.729	-0.935672
0.893	1.48703	0.729	-0.936786
0.894	1.48727	0.73	-0.938975
0.895	1.48776	0.731	-0.940846
0.896	1.48758	0.732	-0.942098
0.897	1.48623	0.733	-0.943582
0.898	1.48595	0.734	-0.945758
0.899	1.48541	0.734	-0.947738
0.9	1.4843	0.735	-0.94962
0.901	1.48418	0.736	-0.951245
0.902	1.48396	0.737	-0.952544
0.903	1.48334	0.738	-0.953533
0.904	1.48323	0.739	-0.95476
0.905	1.48297	0.739	-0.955831
0.906	1.48287	0.74	-0.95659
0.907	1.48301	0.741	-0.958123
0.908	1.48313	0.742	-0.960216
0.909	1.4832	0.743	-0.96248
0.91	1.48337	0.744	-0.964437
0.911	1.4837	0.744	-0.966479
0.912	1.48439	0.745	-0.968303
0.913	1.48457	0.746	-0.970034
0.914	1.48431	0.747	-0.971955
0.915	1.48319	0.748	-0.974329
0.916	1.48229	0.749	-0.97689
0.917	1.48174	0.749	-0.979259
0.918	1.48067	0.75	-0.981503
0.919	1.47962	0.751	-0.982892
0.92	1.47948	0.752	-0.984065
0.921	1.47871	0.753	-0.985091
0.922	1.47802	0.754	-0.985944
0.923	1.47736	0.754	-0.987789
0.924	1.47653	0.755	-0.989818
0.925	1.4764	0.756	-0.991033
0.926	1.47642	0.757	-0.991889
0.927	1.47577	0.758	-0.993404
0.928	1.47509	0.759	-0.995224
0.929	1.47476	0.759	-0.996852
0.93	1.47389	0.76	-0.998327
0.932	1.47269	0.761	-0.999749
0.933	1.47242	0.762	-1.00174
0.934	1.47221	0.763	-1.0041
0.935	1.47141	0.764	-1.00539
0.936	1.47092	0.764	-1.00606
0.937	1.47106	0.765	-1.00738
0.938	1.47161	0.766	-1.00917
0.939	1.47154	0.767	-1.01126
0.94	1.47107	0.768	-1.01338
0.941	1.4712	0.769	-1.01538
0.942	1.47163	0.769	-1.01772
0.943	1.47221	0.77	-1.01942
0.944	1.47278	0.771	-1.02076
0.945	1.47279	0.772	-1.02185
0.946	1.47242	0.773	-1.0227
0.947	1.47259	0.774	-1.02405
0.948	1.47324	0.774	-1.02549
0.949	1.4743	0.775	-1.02658
0.95	1.47588	0.776	-1.02809
0.951	1.47747	0.777	-1.03006
0.952	1.4773	0.778	-1.03159
0.953	1.47775	0.779	-1.03307
0.954	1.47752	0.779	-1.03534
0.955	1.47777	0.78	-1.03744
0.956	1.47858	0.781	-1.0395
0.957	1.4782	0.782	-1.04127
0.958	1.47755	0.783	-1.04266
0.959	1.47717	0.783	-1.04381
0.96	1.47615	0.784	-1.04507
0.961	1.47518	0.785	-1.04676
0.962	1.47548	0.786	-1.0485
0.963	1.47558	0.787	-1.05025
0.964	1.47628	0.788	-1.05183
0.965	1.4765	0.788	-1.05285
0.966	1.47744	0.789	-1.05332
0.967	1.4779	0.79	-1.05333
0.968	1.47813	0.791	-1.05343
0.969	1.47922	0.792	-1.05373
0.97	1.47904	0.793	-1.05466
0.971	1.47904	0.793	-1.05637
0.972	1.47954	0.794	-1.05728
0.973	1.48044	0.795	-1.05872
0.974	1.48163	0.796	-1.0599
0.975	1.48214	0.797	-1.06105
0.976	1.48237	0.798	-1.06239
0.977	1.48204	0.798	-1.06427
0.978	1.48244	0.799	-1.06615
0.979	1.48282	0.8	-1.06712
0.98	1.48327	0.801	-1.06769
0.981	1.48478	0.802	-1.06939
0.982	1.48546	0.803	-1.07207
0.983	1.48431	0.803	-1.0734
0.984	1.48478	0.804	-1.07348
0.986	1.48555	0.805	-1.07471
0.987	1.48651	0.806	-1.07714
0.988	1.48603	0.807	-1.07851
0.989	1.48553	0.808	-1.079
0.99	1.48589	0.808	-1.07994
0.991	1.48671	0.809	-1.08086
0.992	1.4873	0.81	-1.08142
0.993	1.48797	0.811	-1.08176
0.994	1.48802	0.812	-1.08228
0.995	1.4878	0.813	-1.08352
0.996	1.48845	0.813	-1.0841
0.997	1.4893	0.814	-1.08557
0.998	1.48946	0.815	-1.08719
0.999	1.48977	0.816	-1.08922
1	1.48967	0.817	-1.09144
1.001	1.49592	0.818	-1.09299
1.002	1.49711	0.818	-1.0939
1.003	1.49815	0.819	-1.0953
1.004	1.4987	0.82	-1.09612
1.005	1.49965	0.821	-1.09683
1.006	1.50206	0.822	-1.09795
1.007	1.50401	0.823	-1.0994
1.008	1.50493	0.823	-1.10049
1.009	1.50488	0.824	-1.10154
1.01	1.50462	0.825	-1.10271
1.011	1.5045	0.826	-1.10351
1.012	1.50512	0.827	-1.10422
1.013	1.50563	0.828	-1.10473
1.014	1.50652	0.828	-1.10543
1.015	1.50734	0.829	-1.10682
1.016	1.50788	0.83	-1.10776
1.017	1.50805	0.831	-1.1087
1.018	1.50823	0.832	-1.11007
1.019	1.50889	0.833	-1.11135
1.02	1.51002	0.833	-1.11255
1.021	1.51194	0.834	-1.11432
1.022	1.51248	0.835	-1.11616
1.023	1.513	0.836	-1.11796
1.024	1.5135	0.837	-1.11892
1.025	1.51441	0.838	-1.11936
1.026	1.51532	0.838	-1.12027
1.027	1.51567	0.839	-1.12163
1.028	1.51572	0.84	-1.12269
1.029	1.51591	0.841	-1.12348
1.03	1.51618	0.842	-1.12522
1.031	1.51632	0.843	-1.12724
1.032	1.51661	0.843	-1.12817
1.033	1.51686	0.844	-1.12848
1.034	1.51663	0.845	-1.12927
1.035	1.51676	0.846	-1.13101
1.036	1.51684	0.847	-1.13262
1.037	1.5171	0.848	-1.13332
1.038	1.51693	0.848	-1.13391
1.04	1.51659	0.849	-1.13519
1.041	1.51683	0.85	-1.13641
1.042	1.51752	0.851	-1.13756
1.043	1.51797	0.852	-1.13881
1.044	1.51832	0.853	-1.13995
1.045	1.51799	0.853	-1.14195
1.046	1.51866	0.854	-1.14322
1.047	1.51857	0.855	-1.14482
1.048	1.519	0.856	-1.14587
1.049	1.51927	0.857	-1.14663
1.05	1.51971	0.858	-1.14778
1.051	1.52079	0.858	-1.14884
1.052	1.52053	0.859	-1.14974
1.053	1.52029	0.86	-1.15122
1.054	1.5197	0.861	-1.15219
1.055	1.51844	0.862	-1.15386
1.056	1.51774	0.863	-1.15538
1.057	1.51819	0.863	-1.15632
1.058	1.51877	0.864	-1.15675
1.059	1.51856	0.865	-1.15758
1.06	1.51835	0.866	-1.15843
1.061	1.51778	0.867	-1.15981
1.062	1.51703	0.868	-1.16114
1.063	1.51655	0.868	-1.1622
1.064	1.51581	0.869	-1.16363
1.065	1.51524	0.87	-1.16526
1.066	1.51478	0.871	-1.16547
1.067	1.51411	0.872	-1.16633
1.068	1.5136	0.873	-1.16805
1.069	1.51405	0.873	-1.16952
1.07	1.51418	0.874	-1.17042
1.071	1.51332	0.875	-1.17194
1.072	1.51287	0.876	-1.17258
1.073	1.51245	0.877	-1.17317
1.074	1.51197	0.878	-1.1744
1.075	1.51141	0.878	-1.17586
1.076	1.51053	0.879	-1.17749
1.077	1.51007	0.88	-1.17874
1.078	1.50886	0.881	-1.17971
1.079	1.50667	0.882	-1.18026
1.08	1.50516	0.883	-1.18086
1.081	1.50405	0.883	-1.18135
1.082	1.50283	0.884	-1.18195
1.083	1.50123	0.885	-1.18269
1.084	1.49946	0.886	-1.18359
1.085	1.49923	0.887	-1.1838
1.086	1.4987	0.887	-1.18392
1.087	1.49829	0.888	-1.18413
1.088	1.49757	0.889	-1.18433
1.089	1.49668	0.89	-1.18528
1.09	1.49589	0.891	-1.1861
1.091	1.49489	0.892	-1.18669
1.092	1.49498	0.892	-1.1873
1.094	1.49412	0.893	-1.18796
1.095	1.4935	0.894	-1.18783
1.096	1.49224	0.895	-1.18754
1.097	1.49128	0.896	-1.18845
1.098	1.49059	0.897	-1.1897
1.099	1.4895	0.897	-1.19018
1.1	1.4881	0.898	-1.19061
1.101	1.48677	0.899	-1.19097
1.102	1.48643	0.9	-1.19196
1.103	1.48611	0.901	-1.19293
1.104	1.48528	0.902	-1.19275
1.105	1.48431	0.902	-1.19244
1.106	1.4833	0.903	-1.19305
1.107	1.48239	0.904	-1.1928
1.108	1.48171	0.905	-1.19341
1.109	1.47985	0.906	-1.19505
1.11	1.4788	0.907	-1.19643
1.111	1.47803	0.907	-1.197
1.112	1.47765	0.908	-1.19786
1.113	1.47807	0.909	-1.19866
1.114	1.47823	0.91	-1.20061
1.115	1.47705	0.911	-1.20166
1.116	1.47528	0.912	-1.20151
1.117	1.47565	0.912	-1.20286
1.118	1.47415	0.913	-1.20285
1.119	1.47444	0.914	-1.20323
1.12	1.47492	0.915	-1.20395
1.121	1.47474	0.916	-1.20545
1.122	1.47432	0.917	-1.20654
1.123	1.4732	0.917	-1.20752
1.124	1.47185	0.918	-1.20866
1.125	1.47176	0.919	-1.20918
1.126	1.47233	0.92	-1.20995
1.127	1.47265	0.921	-1.21102
1.128	1.4719	0.922	-1.21187
1.129	1.47262	0.922	-1.21289
1.13	1.47215	0.923	-1.21361
1.131	1.47195	0.924	-1.21513
1.132	1.4722	0.925	-1.21626
1.133	1.47217	0.926	-1.21774
1.134	1.47174	0.927	-1.21848
1.135	1.47175	0.927	-1.21853
1.136	1.47116	0.928	-1.21968
1.137	1.47075	0.929	-1.22088
1.138	1.47035	0.93	-1.22187
1.139	1.47102	0.931	-1.22275
1.14	1.47163	0.932	-1.22392
1.141	1.47225	0.932	-1.22487
1.142	1.47242	0.933	-1.22639
1.143	1.47251	0.934	-1.22814
1.144	1.47323	0.935	-1.22957
1.145	1.47453	0.936	-1.23073
1.146	1.47543	0.937	-1.23171
1.148	1.47554	0.937	-1.2323
1.149	1.47632	0.938	-1.23312
1.15	1.47723	0.939	-1.2347
1.151	1.47843	0.94	-1.23685
1.152	1.48007	0.941	-1.23792
1.153	1.48202	0.942	-1.23862
1.154	1.48367	0.942	-1.23976
1.155	1.48566	0.943	-1.24233
1.156	1.48753	0.944	-1.24411
1.157	1.48962	0.945	-1.24593
1.158	1.49189	0.946	-1.24824
1.159	1.49493	0.947	-1.24896
1.16	1.49858	0.947	-1.24981
1.161	1.50347	0.948	-1.25065
1.162	1.5087	0.949	-1.25233
1.163	1.51494	0.95	-1.25311
1.164	1.52176	0.951	-1.25457
1.165	1.52815	0.952	-1.25509
1.166	1.5362	0.952	-1.25527
1.167	1.54432	0.953	-1.25802
1.168	1.55327	0.954	-1.2593
1.169	1.56218	0.955	-1.26115
1.17	1.57228	0.956	-1.26268
1.171	1.58329	0.957	-1.26364
1.172	1.59439	0.957	-1.26495
1.173	1.60557	0.958	-1.26543
1.174	1.61778	0.959	-1.2672
1.175	1.6306	0.96	-1.26743
1.176	1.64406	0.961	-1.26856
1.177	1.65741	0.962	-1.2698
1.178	1.67054	0.962	-1.27011
1.179	1.68464	0.963	-1.27134
1.18	1.69859	0.964	-1.27141
1.181	1.71257	0.965	-1.2722
1.182	1.72668	0.966	-1.27273
1.183	1.74081	0.967	-1.27397
1.184	1.75531	0.967	-1.27524
1.185	1.76958	0.968	-1.27682
1.186	1.7835	0.969	-1.27806
1.187	1.79724	0.97	-1.27965
1.188	1.81122	0.971	-1.28081
1.189	1.8252	0.972	-1.28253
1.19	1.83888	0.972	-1.28463
1.191	1.85309	0.973	-1.28644
1.192	1.86529	0.974	-1.28838
1.193	1.87747	0.975	-1.29039
1.194	1.891	0.976	-1.29243
1.195	1.90452	0.977	-1.29323
1.196	1.91677	0.977	-1.29502
1.197	1.92828	0.978	-1.29709
1.198	1.94036	0.979	-1.29844
1.199	1.95244	0.98	-1.29998
1.2	1.96377	0.981	-1.3011
1.202	1.9752	0.982	-1.30178
1.203	1.98637	0.982	-1.30326
1.204	1.99766	0.983	-1.30464
1.205	2.00876	0.984	-1.30589
1.206	2.01953	0.985	-1.30688
1.207	2.02986	0.986	-1.30837
1.208	2.03975	0.987	-1.30991
1.209	2.04948	0.987	-1.31186
1.21	2.0584	0.988	-1.3137
1.211	2.06656	0.989	-1.31448
1.212	2.0738	0.99	-1.31534
1.213	2.08032	0.991	-1.31521
1.214	2.08626	0.992	-1.31633
1.215	2.09153	0.992	-1.31612
1.216	2.09672	0.993	-1.31713
1.217	2.10018	0.994	-1.3189
1.218	2.10283	0.995	-1.31908
1.219	2.10528	0.996	-1.31928
1.22	2.10671	0.996	-1.32056
1.221	2.10699	0.997	-1.32138
1.222	2.10643	0.998	-1.32244
1.223	2.10425	0.999	-1.32349
1.224	2.10191	1	-1.33784
1.225	2.099	1.001	-1.33998
1.226	2.09553	1.001	-1.34188
1.227	2.09161	1.002	-1.34221
1.228	2.08609	1.003	-1.34208
1.229	2.08016	1.004	-1.34241
1.23	2.07367	1.005	-1.34257
1.231	2.06655	1.006	-1.34242
1.232	2.05993	1.006	-1.34271
1.233	2.05321	1.007	-1.34288
1.234	2.04562	1.008	-1.34183
1.235	2.03826	1.009	-1.34225
1.236	2.03108	1.01	-1.34295
1.237	2.02334	1.011	-1.34355
1.238	2.01676	1.011	-1.34348
1.239	2.00935	1.012	-1.34323
1.24	2.00038	1.013	-1.34316
1.241	1.99167	1.014	-1.34273
1.242	1.98409	1.015	-1.34265
1.243	1.97773	1.016	-1.34307
1.244	1.97153	1.016	-1.34269
1.245	1.96409	1.017	-1.34191
1.246	1.95586	1.018	-1.34156
1.247	1.94811	1.019	-1.34128
1.248	1.94139	1.02	-1.34151
1.249	1.93452	1.021	-1.34211
1.25	1.92787	1.021	-1.34259
1.251	1.92138	1.022	-1.34338
1.252	1.91483	1.023	-1.34329
1.253	1.90799	1.024	-1.34267
1.254	1.90124	1.025	-1.34266
1.256	1.89362	1.026	-1.34313
1.257	1.88625	1.026	-1.34308
1.258	1.87897	1.027	-1.34317
1.259	1.87164	1.028	-1.34331
1.26	1.86489	1.029	-1.34426
1.261	1.85908	1.03	-1.34521
1.262	1.85351	1.031	-1.34565
1.263	1.84666	1.031	-1.34455
1.264	1.83945	1.032	-1.34327
1.265	1.83282	1.033	-1.34321
1.266	1.82691	1.034	-1.34262
1.267	1.82072	1.035	-1.34227
1.268	1.81389	1.036	-1.34261
1.269	1.80743	1.036	-1.34207
1.27	1.80117	1.037	-1.3415
1.271	1.79461	1.038	-1.34164
1.272	1.78842	1.039	-1.34206
1.273	1.78255	1.04	-1.34106
1.274	1.77621	1.041	-1.34003
1.275	1.77142	1.041	-1.34026
1.276	1.76661	1.042	-1.34039
1.277	1.76228	1.043	-1.34035
1.278	1.75808	1.044	-1.34139
1.279	1.75304	1.045	-1.34259
1.28	1.74909	1.046	-1.34352
1.281	1.74549	1.046	-1.3439
1.282	1.74199	1.047	-1.34403
1.283	1.73828	1.048	-1.34474
1.284	1.73476	1.049	-1.34605
1.285	1.73207	1.05	-1.34829
1.286	1.7292	1.051	-1.34906
1.287	1.72551	1.051	-1.34828
1.288	1.72213	1.052	-1.34913
1.289	1.71855	1.053	-1.35078
1.29	1.71487	1.054	-1.35221
1.291	1.71192	1.055	-1.35375
1.292	1.70968	1.056	-1.35461
1.293	1.70754	1.056	-1.35482
1.294	1.70451	1.057	-1.35451
1.295	1.70113	1.058	-1.35535
1.296	1.698	1.059	-1.35603
1.297	1.69443	1.06	-1.35586
1.298	1.69213	1.061	-1.35552
1.299	1.68851	1.061	-1.35585
1.3	1.68568	1.062	-1.35671
1.301	1.6824	1.063	-1.35738
1.302	1.67892	1.064	-1.35775
1.303	1.67643	1.065	-1.35825
1.304	1.67426	1.066	-1.35888
1.305	1.67172	1.066	-1.3596
1.306	1.66895	1.067	-1.36037
1.307	1.66616	1.068	-1.3613
1.308	1.66334	1.069	-1.362
1.31	1.66089	1.07	-1.36244
1.311	1.65768	1.071	-1.36237
1.312	1.65422	1.071	-1.36196
1.313	1.65066	1.072	-1.36174
1.314	1.64798	1.073	-1.36178
1.315	1.64651	1.074	-1.36198
1.316	1.64505	1.075	-1.3627
1.317	1.64228	1.076	-1.36331
1.318	1.63924	1.076	-1.36463
1.319	1.63669	1.077	-1.36609
1.32	1.63466	1.078	-1.36726
1.321	1.63277	1.079	-1.36886
1.322	1.63155	1.08	-1.3707
1.323	1.63026	1.081	-1.37223
1.324	1.62855	1.081	-1.37408
1.325	1.62778	1.082	-1.37593
1.326	1.62701	1.083	-1.37691
1.327	1.62503	1.084	-1.37788
1.328	1.6229	1.085	-1.37853
1.329	1.62126	1.086	-1.37912
1.33	1.62064	1.086	-1.3795
1.331	1.61914	1.087	-1.37935
1.332	1.61739	1.088	-1.37968
1.333	1.6169	1.089	-1.38047
1.334	1.61621	1.09	-1.38118
1.335	1.61411	1.091	-1.38134
1.336	1.61158	1.091	-1.38159
1.337	1.60936	1.092	-1.38227
1.338	1.60902	1.093	-1.38429
1.339	1.60843	1.094	-1.38573
1.34	1.6082	1.095	-1.38552
1.341	1.6079	1.096	-1.38555
1.342	1.60742	1.096	-1.38536
1.343	1.60641	1.097	-1.38569
1.344	1.60507	1.098	-1.38655
1.345	1.60362	1.099	-1.38717
1.346	1.60136	1.1	-1.38764
1.347	1.60049	1.101	-1.38737
1.348	1.60004	1.101	-1.38785
1.349	1.59907	1.102	-1.38956
1.35	1.59812	1.103	-1.39048
1.351	1.59738	1.104	-1.3908
1.352	1.597	1.105	-1.39148
1.353	1.59716	1.105	-1.39253
1.354	1.5967	1.106	-1.3938
1.355	1.59566	1.107	-1.39489
1.356	1.59487	1.108	-1.39571
1.357	1.5941	1.109	-1.39685
1.358	1.59342	1.11	-1.39822
1.359	1.59321	1.11	-1.3995
1.36	1.59309	1.111	-1.40061
1.361	1.5928	1.112	-1.40171
1.362	1.59417	1.113	-1.40311
1.364	1.59424	1.114	-1.40399
1.365	1.59388	1.115	-1.4044
1.366	1.59356	1.115	-1.40499
1.367	1.59197	1.116	-1.40552
1.368	1.59057	1.117	-1.40625
1.369	1.58985	1.118	-1.40633
1.37	1.58961	1.119	-1.4059
1.371	1.58878	1.12	-1.40611
1.372	1.589	1.12	-1.40632
1.373	1.5885	1.121	-1.40648
1.374	1.58791	1.122	-1.40636
1.375	1.58817	1.123	-1.40663
1.376	1.58855	1.124	-1.40718
1.377	1.58884	1.125	-1.40754
1.378	1.58783	1.125	-1.40737
1.379	1.58782	1.126	-1.40715
1.38	1.588	1.127	-1.40711
1.381	1.58749	1.128	-1.40721
1.382	1.58662	1.129	-1.40778
1.383	1.58584	1.13	-1.40759
1.384	1.5851	1.13	-1.40731
1.385	1.58413	1.131	-1.40724
1.386	1.58336	1.132	-1.40722
1.387	1.5836	1.133	-1.40702
1.388	1.58417	1.134	-1.40644
1.389	1.58383	1.135	-1.40541
1.39	1.5824	1.135	-1.40396
1.391	1.58146	1.136	-1.40355
1.392	1.5811	1.137	-1.40328
1.393	1.58112	1.138	-1.40269
1.394	1.58128	1.139	-1.40231
1.395	1.58112	1.14	-1.40184
1.396	1.58102	1.14	-1.4013
1.397	1.58127	1.141	-1.40103
1.398	1.58183	1.142	-1.40162
1.399	1.58166	1.143	-1.40182
1.4	1.582	1.144	-1.40081
1.401	1.58284	1.145	-1.40007
1.402	1.58275	1.145	-1.40011
1.403	1.58337	1.146	-1.40021
1.404	1.58269	1.147	-1.39951
1.405	1.58182	1.148	-1.39856
1.406	1.5821	1.149	-1.39884
1.407	1.582	1.15	-1.39915
1.408	1.58133	1.15	-1.39868
1.409	1.58206	1.151	-1.39786
1.41	1.58251	1.152	-1.39679
1.411	1.58189	1.153	-1.39598
1.412	1.58162	1.154	-1.39531
1.413	1.58025	1.155	-1.39528
1.414	1.57948	1.155	-1.39594
1.415	1.57973	1.156	-1.39653
1.416	1.57939	1.157	-1.39636
1.418	1.57949	1.158	-1.39632
1.419	1.57994	1.159	-1.39717
1.42	1.58024	1.16	-1.39758
1.421	1.58056	1.16	-1.39695
1.422	1.58061	1.161	-1.397
1.423	1.57986	1.162	-1.39688
1.424	1.57888	1.163	-1.39626
1.425	1.57851	1.164	-1.39606
1.426	1.57722	1.165	-1.39584
1.427	1.57615	1.165	-1.39589
1.428	1.57376	1.166	-1.3968
1.429	1.57283	1.167	-1.39788
1.43	1.5729	1.168	-1.39888
1.431	1.57289	1.169	-1.40001
1.432	1.57096	1.17	-1.40047
1.433	1.56904	1.17	-1.40053
1.434	1.5692	1.171	-1.40168
1.435	1.56842	1.172	-1.40339
1.436	1.56685	1.173	-1.40405
1.437	1.56704	1.174	-1.40513
1.438	1.56663	1.175	-1.40671
1.439	1.56485	1.175	-1.40833
1.44	1.56374	1.176	-1.40962
1.441	1.56213	1.177	-1.41152
1.442	1.56176	1.178	-1.4132
1.443	1.56036	1.179	-1.41422
1.444	1.55997	1.18	-1.41537
1.445	1.55828	1.18	-1.41599
1.446	1.55753	1.181	-1.41596
1.447	1.55669	1.182	-1.41679
1.448	1.5574	1.183	-1.41755
1.449	1.55651	1.184	-1.41765
1.45	1.55458	1.185	-1.41766
1.451	1.55358	1.185	-1.41806
1.452	1.55185	1.186	-1.41842
1.453	1.55143	1.187	-1.41847
1.454	1.55002	1.188	-1.41764
1.455	1.5486	1.189	-1.41698
1.456	1.5472	1.19	-1.41736
1.457	1.54563	1.19	-1.41699
1.458	1.54416	1.191	-1.41566
1.459	1.54347	1.192	-1.4141
1.46	1.5428	1.193	-1.41254
1.461	1.54164	1.194	-1.41188
1.462	1.54067	1.195	-1.41137
1.463	1.53987	1.195	-1.4099
1.464	1.53913	1.196	-1.40764
1.465	1.53843	1.197	-1.40448
1.466	1.53755	1.198	-1.401
1.467	1.53675	1.199	-1.39795
1.468	1.53572	1.2	-1.39467
1.469	1.53538	1.2	-1.38981
1.47	1.53483	1.201	-1.38469
1.472	1.53427	1.202	-1.37995
1.473	1.53301	1.203	-1.37412
1.474	1.53266	1.204	-1.36755
1.475	1.53193	1.205	-1.36161
1.476	1.5309	1.205	-1.35434
1.477	1.53022	1.206	-1.34612
1.478	1.53025	1.207	-1.33736
1.479	1.52998	1.208	-1.32711
1.48	1.52953	1.209	-1.31575
1.481	1.52845	1.21	-1.30325
1.482	1.52686	1.21	-1.28948
1.483	1.52553	1.211	-1.27419
1.484	1.52538	1.212	-1.25671
1.485	1.52503	1.213	-1.23661
1.486	1.52406	1.214	-1.21515
1.487	1.52401	1.214	-1.19254
1.488	1.5242	1.215	-1.16847
1.489	1.52435	1.216	-1.14311
1.49	1.5249	1.217	-1.11779
1.491	1.52462	1.218	-1.09363
1.492	1.52412	1.219	-1.06919
1.493	1.52418	1.219	-1.04291
1.494	1.52402	1.22	-1.01544
1.495	1.52377	1.221	-0.987711
1.496	1.52391	1.222	-0.960378
1.497	1.52401	1.223	-0.933468
1.498	1.52403	1.224	-0.905628
1.499	1.5235	1.224	-0.878073
1.5	1.52305	1.225	-0.849626
1.501	1.52375	1.226	-0.821133
1.502	1.52418	1.227	-0.79311
1.503	1.52421	1.228	-0.765602
1.504	1.52432	1.229	-0.738379
1.505	1.52398	1.229	-0.712208
1.506	1.52406	1.23	-0.687061
1.507	1.52518	1.231	-0.660666
1.508	1.52649	1.232	-0.634358
1.509	1.52722	1.233	-0.608773
1.51	1.52752	1.234	-0.5847
1.511	1.52747	1.234	-0.561508
1.512	1.5278	1.235	-0.538213
1.513	1.52845	1.236	-0.514735
1.514	1.52851	1.237	-0.493062
1.515	1.52997	1.238	-0.471566
1.516	1.52969	1.239	-0.450525
1.517	1.53044	1.239	-0.429971
1.518	1.53067	1.24	-0.40926
1.519	1.53102	1.241	-0.388522
1.52	1.53022	1.242	-0.369055
1.521	1.52962	1.243	-0.351149
1.522	1.52939	1.244	-0.334637
1.523	1.52945	1.244	-0.31809
1.524	1.52976	1.245	-0.302846
1.526	1.53	1.246	-0.287921
1.527	1.53119	1.247	-0.274058
1.528	1.5302	1.248	-0.261083
1.529	1.53028	1.249	-0.248636
1.53	1.5298	1.249	-0.237196
1.531	1.52979	1.25	-0.227572
1.532	1.52966	1.251	-0.220037
1.533	1.52916	1.252	-0.213677
1.534	1.53036	1.253	-0.209526
1.535	1.53051	1.254	-0.208358
1.536	1.53083	1.254	-0.209098
1.537	1.53062	1.255	-0.211085
1.538	1.53125	1.256	-0.214147
1.539	1.53104	1.257	-0.219234
1.54	1.52978	1.258	-0.226039
1.541	1.52925	1.259	-0.234262
1.542	1.52889	1.259	-0.243307
1.543	1.52945	1.26	-0.253075
1.544	1.52968	1.261	-0.263616
1.545	1.5296	1.262	-0.274801
1.546	1.52978	1.263	-0.285866
1.547	1.52861	1.264	-0.296862
1.548	1.5277	1.264	-0.309227
1.549	1.52709	1.265	-0.322284
1.55	1.52631	1.266	-0.335166
1.551	1.52488	1.267	-0.348708
1.552	1.52458	1.268	-0.362646
1.553	1.52454	1.269	-0.376475
1.554	1.52553	1.269	-0.390973
1.555	1.52485	1.27	-0.404967
1.556	1.52514	1.271	-0.417087
1.557	1.52548	1.272	-0.427912
1.558	1.52466	1.273	-0.440583
1.559	1.52416	1.274	-0.45425
1.56	1.52334	1.274	-0.467784
1.561	1.52339	1.275	-0.4806
1.562	1.52302	1.276	-0.492524
1.563	1.52276	1.277	-0.504041
1.564	1.52257	1.278	-0.515563
1.565	1.5228	1.279	-0.526557
1.566	1.52216	1.279	-0.538084
1.567	1.52176	1.28	-0.549903
1.568	1.52104	1.281	-0.562508
1.569	1.52009	1.282	-0.575517
1.57	1.52005	1.283	-0.589266
1.571	1.5202	1.284	-0.601947
1.572	1.51995	1.284	-0.613855
1.573	1.51989	1.285	-0.624837
1.574	1.52016	1.286	-0.637385
1.575	1.52017	1.287	-0.648914
1.576	1.51954	1.288	-0.660261
1.577	1.51868	1.289	-0.671762
1.578	1.51857	1.289	-0.683354
1.58	1.51891	1.29	-0.695246
1.581	1.51892	1.291	-0.706774
1.582	1.51895	1.292	-0.718217
1.583	1.51869	1.293	-0.728895
1.584	1.51923	1.294	-0.739966
1.585	1.51971	1.294	-0.749955
1.586	1.51958	1.295	-0.759983
1.587	1.51938	1.296	-0.769446
1.588	1.51919	1.297	-0.779029
1.589	1.519	1.298	-0.790229
1.59	1.51794	1.299	-0.800687
1.591	1.51732	1.299	-0.810509
1.592	1.51737	1.3	-0.81997
1.593	1.51764	1.301	-0.829017
1.594	1.51744	1.302	-0.83838
1.595	1.51796	1.303	-0.848132
1.596	1.51772	1.304	-0.858025
1.597	1.51697	1.304	-0.867976
1.598	1.51683	1.305	-0.877621
1.599	1.51771	1.306	-0.885631
1.6	1.51817	1.307	-0.893141
1.601	1.5178	1.308	-0.900948
1.602	1.51833	1.309	-0.909604
1.603	1.51815	1.309	-0.918573
1.604	1.51737	1.31	-0.927363
1.605	1.51615	1.311	-0.93499
1.606	1.51585	1.312	-0.941673
1.607	1.51572	1.313	-0.949953
1.608	1.51511	1.314	-0.959458
1.609	1.51529	1.314	-0.967847
1.61	1.51507	1.315	-0.976111
1.611	1.51533	1.316	-0.984259
1.612	1.51528	1.317	-0.992047
1.613	1.51512	1.318	-1.00031
1.614	1.51488	1.319	-1.00892
1.615	1.51467	1.319	-1.01761
1.616	1.51476	1.32	-1.02539
1.617	1.51501	1.321	-1.03286
1.618	1.51543	1.322	-1.04042
1.619	1.51605	1.323	-1.04773
1.62	1.51665	1.324	-1.05495
1.621	1.51723	1.324	-1.06139
1.622	1.51732	1.325	-1.06691
1.623	1.51742	1.326	-1.07375
1.624	1.5177	1.327	-1.07988
1.625	1.51712	1.328	-1.08459
1.626	1.51745	1.328	-1.09153
1.627	1.51805	1.329	-1.09831
1.628	1.51881	1.33	-1.10502
1.629	1.51934	1.331	-1.11152
1.63	1.51995	1.332	-1.117
1.631	1.51983	1.333	-1.1226
1.632	1.5204	1.333	-1.1278
1.634	1.52106	1.334	-1.13329
1.635	1.52119	1.335	-1.13838
1.636	1.52056	1.336	-1.14399
1.637	1.51956	1.337	-1.14854
1.638	1.52035	1.338	-1.15496
1.639	1.52107	1.338	-1.16088
1.64	1.52131	1.339	-1.16538
1.641	1.52252	1.34	-1.17011
1.642	1.52381	1.341	-1.17535
1.643	1.52415	1.342	-1.18144
1.644	1.52469	1.343	-1.18709
1.645	1.52483	1.343	-1.19157
1.646	1.52479	1.344	-1.19673
1.647	1.52409	1.345	-1.20065
1.648	1.52461	1.346	-1.20456
1.649	1.52531	1.347	-1.20984
1.65	1.52558	1.348	-1.21439
1.651	1.52512	1.348	-1.22042
1.652	1.52571	1.349	-1.22599
1.653	1.52707	1.35	-1.23072
1.654	1.52723	1.351	-1.23475
1.655	1.52704	1.352	-1.23971
1.656	1.52778	1.353	-1.2449
1.657	1.52819	1.353	-1.25009
1.658	1.52768	1.354	-1.25425
1.659	1.52804	1.355	-1.25747
1.66	1.52866	1.356	-1.26143
1.661	1.52767	1.357	-1.26498
1.662	1.52791	1.358	-1.26866
1.663	1.52743	1.358	-1.27349
1.664	1.52693	1.359	-1.27787
1.665	1.52671	1.36	-1.2818
1.666	1.52664	1.361	-1.28498
1.667	1.52598	1.362	-1.28885
1.668	1.52506	1.363	-1.29284
1.669	1.52448	1.363	-1.29697
1.67	1.52372	1.364	-1.29969
1.671	1.52326	1.365	-1.30301
1.672	1.52321	1.366	-1.30615
1.673	1.52271	1.367	-1.31046
1.674	1.52216	1.368	-1.31353
1.675	1.52209	1.368	-1.3177
1.676	1.52199	1.369	-1.32194
1.677	1.52107	1.37	-1.32507
1.678	1.52028	1.371	-1.32851
1.679	1.51977	1.372	-1.33186
1.68	1.51921	1.373	-1.33463
1.681	1.51883	1.373	-1.33719
1.682	1.51866	1.374	-1.34079
1.683	1.5181	1.375	-1.34418
1.684	1.51738	1.376	-1.34735
1.685	1.51743	1.377	-1.35014
1.686	1.51766	1.378	-1.35298
1.688	1.51812	1.378	-1.35609
1.689	1.51899	1.379	-1.35877
1.69	1.51958	1.38	-1.36115
1.691	1.51957	1.381	-1.36465
1.692	1.5192	1.382	-1.36829
1.693	1.51831	1.383	-1.37065
1.694	1.51865	1.383	-1.37192
1.695	1.51866	1.384	-1.37268
1.696	1.51879	1.385	-1.37583
1.697	1.5191	1.386	-1.3782
1.698	1.5191	1.387	-1.38077
1.699	1.51911	1.388	-1.38453
1.7	1.51953	1.388	-1.38715
1.701	1.52028	1.389	-1.39159
1.702	1.51987	1.39	-1.39368
1.703	1.51913	1.391	-1.39512
1.704	1.51831	1.392	-1.3978
1.705	1.51819	1.393	-1.4008
1.706	1.51932	1.393	-1.40322
1.707	1.51944	1.394	-1.40571
1.708	1.51915	1.395	-1.4085
1.709	1.51855	1.396	-1.41014
1.71	1.5186	1.397	-1.41292
1.711	1.51846	1.398	-1.41441
1.712	1.51929	1.398	-1.4166
1.713	1.51887	1.399	-1.41921
1.714	1.51924	1.4	-1.41993
1.715	1.52064	1.401	-1.42078
1.716	1.52131	1.402	-1.4224
1.717	1.52053	1.403	-1.42452
1.718	1.52001	1.403	-1.42743
1.719	1.5204	1.404	-1.43047
1.72	1.52038	1.405	-1.43262
1.721	1.51964	1.406	-1.43579
1.722	1.51917	1.407	-1.43787
1.723	1.51793	1.408	-1.44002
1.724	1.51649	1.408	-1.44288
1.725	1.51638	1.409	-1.44585
1.726	1.51656	1.41	-1.44826
1.727	1.51673	1.411	-1.45037
1.728	1.51723	1.412	-1.45306
1.729	1.51758	1.413	-1.45439
1.73	1.51774	1.413	-1.45558
1.731	1.51728	1.414	-1.45744
1.732	1.51674	1.415	-1.45953
1.733	1.51692	1.416	-1.4629
1.734	1.51678	1.417	-1.46462
1.735	1.51648	1.418	-1.46673
1.736	1.51682	1.418	-1.4687
1.737	1.51585	1.419	-1.47145
1.738	1.5155	1.42	-1.47217
1.739	1.5152	1.421	-1.473
1.74	1.51345	1.422	-1.47414
1.742	1.51348	1.423	-1.47581
1.743	1.51315	1.423	-1.47747
1.744	1.51342	1.424	-1.47978
1.745	1.51367	1.425	-1.48262
1.746	1.51292	1.426	-1.48579
1.747	1.51249	1.427	-1.48758
1.748	1.51217	1.428	-1.48876
1.749	1.51171	1.428	-1.49017
1.75	1.51109	1.429	-1.49132
1.751	1.50974	1.43	-1.49333
1.752	1.50857	1.431	-1.49457
1.753	1.50742	1.432	-1.49608
1.754	1.50729	1.433	-1.4977
1.755	1.50711	1.433	-1.49944
1.756	1.50643	1.434	-1.50041
1.757	1.5057	1.435	-1.50201
1.758	1.50497	1.436	-1.50333
1.759	1.50457	1.437	-1.50521
1.76	1.50536	1.437	-1.50772
1.761	1.50577	1.438	-1.50853
1.762	1.5049	1.439	-1.51071
1.763	1.50446	1.44	-1.51348
1.764	1.50457	1.441	-1.5151
1.765	1.50448	1.442	-1.51731
1.766	1.50333	1.442	-1.51902
1.767	1.50205	1.443	-1.52126
1.768	1.50202	1.444	-1.52264
1.769	1.50276	1.445	-1.52356
1.77	1.50259	1.446	-1.52426
1.771	1.50236	1.447	-1.5259
1.772	1.50319	1.447	-1.52741
1.773	1.50394	1.448	-1.52883
1.774	1.50465	1.449	-1.5303
1.775	1.50548	1.45	-1.5307
1.776	1.50574	1.451	-1.53094
1.777	1.50515	1.452	-1.53206
1.778	1.50526	1.452	-1.53389
1.779	1.50418	1.453	-1.53519
1.78	1.50382	1.454	-1.5368
1.781	1.50302	1.455	-1.53834
1.782	1.50251	1.456	-1.5398
1.783	1.50361	1.457	-1.54125
1.784	1.50278	1.457	-1.54051
1.785	1.50153	1.458	-1.54152
1.786	1.50192	1.459	-1.54288
1.787	1.5017	1.46	-1.54466
1.788	1.50119	1.461	-1.54578
1.789	1.50109	1.462	-1.54826
1.79	1.50072	1.462	-1.54964
1.791	1.50099	1.463	-1.55206
1.792	1.49983	1.464	-1.55315
1.793	1.49956	1.465	-1.55383
1.794	1.49941	1.466	-1.5538
1.796	1.49856	1.467	-1.55399
1.797	1.49894	1.467	-1.5546
1.798	1.49872	1.468	-1.55472
1.799	1.49805	1.469	-1.55581
1.8	1.49883	1.47	-1.55593
1.801	1.49847	1.471	-1.55707
1.802	1.50009	1.472	-1.55651
1.803	1.50043	1.472	-1.55732
1.804	1.50018	1.473	-1.5569
1.805	1.50034	1.474	-1.55863
1.806	1.4999	1.475	-1.55997
1.807	1.50015	1.476	-1.56075
1.808	1.49993	1.477	-1.56094
1.809	1.49997	1.477	-1.56083
1.81	1.5006	1.478	-1.5609
1.811	1.50076	1.479	-1.56098
1.812	1.50049	1.48	-1.56219
1.813	1.50048	1.481	-1.56313
1.814	1.50001	1.482	-1.5632
1.815	1.49898	1.482	-1.56287
1.816	1.49835	1.483	-1.56353
1.817	1.49757	1.484	-1.56445
1.818	1.49855	1.485	-1.5638
1.819	1.49911	1.486	-1.5641
1.82	1.4993	1.487	-1.56439
1.821	1.49823	1.487	-1.56471
1.822	1.4974	1.488	-1.56448
1.823	1.49607	1.489	-1.56481
1.824	1.49586	1.49	-1.56588
1.825	1.49516	1.491	-1.56578
1.826	1.49482	1.492	-1.56655
1.827	1.49419	1.492	-1.56756
1.828	1.49422	1.493	-1.56739
1.829	1.49329	1.494	-1.56743
1.83	1.4931	1.495	-1.56821
1.831	1.49318	1.496	-1.56892
1.832	1.49218	1.497	-1.56956
1.833	1.49224	1.497	-1.5706
1.834	1.49171	1.498	-1.5717
1.835	1.49124	1.499	-1.5732
1.836	1.49083	1.5	-1.57464
1.837	1.49085	1.501	-1.57576
1.838	1.48976	1.502	-1.57623
1.839	1.48924	1.502	-1.57655
1.84	1.4889	1.503	-1.57743
1.841	1.48785	1.504	-1.57844
1.842	1.48689	1.505	-1.579
1.843	1.48657	1.506	-1.57936
1.844	1.48645	1.507	-1.58052
1.845	1.48602	1.507	-1.58231
1.846	1.48614	1.508	-1.58412
1.847	1.48539	1.509	-1.58503
1.848	1.48411	1.51	-1.58586
1.85	1.48362	1.511	-1.5861
1.851	1.48264	1.512	-1.58718
1.852	1.48205	1.512	-1.588
1.853	1.48124	1.513	-1.58984
1.854	1.48015	1.514	-1.59018
1.855	1.48044	1.515	-1.59121
1.856	1.48075	1.516	-1.5917
1.857	1.48044	1.517	-1.59204
1.858	1.48007	1.517	-1.5936
1.859	1.47921	1.518	-1.59526
1.86	1.47877	1.519	-1.59659
1.861	1.47796	1.52	-1.59802
1.862	1.47704	1.521	-1.60086
1.863	1.47512	1.522	-1.60231
1.864	1.47373	1.522	-1.60279
1.865	1.47308	1.523	-1.60341
1.866	1.47343	1.524	-1.60567
1.867	1.47307	1.525	-1.60636
1.868	1.47301	1.526	-1.60693
1.869	1.47227	1.527	-1.60696
1.87	1.4711	1.527	-1.60805
1.871	1.47008	1.528	-1.60863
1.872	1.46978	1.529	-1.61007
1.873	1.47061	1.53	-1.61174
1.874	1.47139	1.531	-1.6128
1.875	1.47154	1.532	-1.61307
1.876	1.47135	1.532	-1.61503
1.877	1.47069	1.533	-1.61705
1.878	1.47022	1.534	-1.61946
1.879	1.46961	1.535	-1.62209
1.88	1.46982	1.536	-1.62332
1.881	1.47004	1.537	-1.62463
1.882	1.46984	1.537	-1.62634
1.883	1.47027	1.538	-1.627
1.884	1.47123	1.539	-1.62731
1.885	1.47158	1.54	-1.62771
1.886	1.47227	1.541	-1.6285
1.887	1.47306	1.542	-1.62901
1.888	1.47351	1.542	-1.62893
1.889	1.47309	1.543	-1.62915
1.89	1.47317	1.544	-1.62969
1.891	1.47306	1.545	-1.62904
1.892	1.47379	1.546	-1.62881
1.893	1.47495	1.546	-1.62936
1.894	1.47537	1.547	-1.63023
1.895	1.47535	1.548	-1.63078
1.896	1.47457	1.549	-1.63175
1.897	1.47477	1.55	-1.63212
1.898	1.47399	1.551	-1.63193
1.899	1.47484	1.551	-1.63298
1.9	1.47426	1.552	-1.63465
1.901	1.47395	1.553	-1.63615
1.902	1.47432	1.554	-1.63714
1.904	1.47426	1.555	-1.63689
1.905	1.47467	1.556	-1.63752
1.906	1.47445	1.556	-1.6391
1.907	1.47446	1.557	-1.64026
1.908	1.47471	1.558	-1.6408
1.909	1.47511	1.559	-1.64067
1.91	1.47561	1.56	-1.64098
1.911	1.4763	1.561	-1.64144
1.912	1.47612	1.561	-1.64169
1.913	1.47594	1.562	-1.64077
1.914	1.47625	1.563	-1.6401
1.915	1.4777	1.564	-1.64065
1.916	1.47884	1.565	-1.6406
1.917	1.47946	1.566	-1.64006
1.918	1.48033	1.566	-1.64059
1.919	1.48133	1.567	-1.64139
1.92	1.48227	1.568	-1.64326
1.921	1.48259	1.569	-1.64428
1.922	1.48291	1.57	-1.64502
1.923	1.48312	1.571	-1.64543
1.924	1.48341	1.571	-1.64575
1.925	1.48336	1.572	-1.64571
1.926	1.48399	1.573	-1.64582
1.927	1.48517	1.574	-1.64615
1.928	1.48612	1.575	-1.64549
1.929	1.48712	1.576	-1.64493
1.93	1.4879	1.576	-1.64436
1.931	1.48893	1.577	-1.64476
1.932	1.48965	1.578	-1.64453
1.933	1.49077	1.579	-1.64408
1.934	1.49081	1.58	-1.64476
1.935	1.49059	1.581	-1.64583
1.936	1.49106	1.581	-1.64658
1.937	1.49157	1.582	-1.64661
1.938	1.49183	1.583	-1.64672
1.939	1.49261	1.584	-1.64777
1.94	1.49343	1.585	-1.64944
1.941	1.49463	1.586	-1.65084
1.942	1.49594	1.586	-1.65296
1.943	1.49622	1.587	-1.65417
1.944	1.49695	1.588	-1.65475
1.945	1.49785	1.589	-1.65553
1.946	1.49787	1.59	-1.65591
1.947	1.49847	1.591	-1.65543
1.948	1.49941	1.591	-1.65579
1.949	1.50008	1.592	-1.65631
1.95	1.50058	1.593	-1.65658
1.951	1.50154	1.594	-1.65702
1.952	1.50286	1.595	-1.65719
1.953	1.50387	1.596	-1.65682
1.954	1.50347	1.596	-1.65683
1.955	1.50359	1.597	-1.65747
1.956	1.50403	1.598	-1.65821
1.958	1.50373	1.599	-1.65881
1.959	1.5034	1.6	-1.65947
1.96	1.50287	1.601	-1.66019
1.961	1.50348	1.601	-1.66051
1.962	1.5033	1.602	-1.66096
1.963	1.50401	1.603	-1.66141
1.964	1.50493	1.604	-1.6629
1.965	1.50599	1.605	-1.66449
1.966	1.50609	1.606	-1.66522
1.967	1.5056	1.606	-1.6659
1.968	1.50567	1.607	-1.66656
1.969	1.5048	1.608	-1.66714
1.97	1.50494	1.609	-1.66707
1.971	1.50372	1.61	-1.66731
1.972	1.50348	1.611	-1.66838
1.973	1.50393	1.611	-1.66919
1.974	1.50324	1.612	-1.66914
1.975	1.50345	1.613	-1.66884
1.976	1.50241	1.614	-1.66961
1.977	1.50206	1.615	-1.67034
1.978	1.50114	1.616	-1.67098
1.979	1.50147	1.616	-1.67131
1.98	1.50049	1.617	-1.67122
1.981	1.50026	1.618	-1.67105
1.982	1.49974	1.619	-1.67165
1.983	1.4993	1.62	-1.67243
1.984	1.49846	1.621	-1.67255
1.985	1.498	1.621	-1.67239
1.986	1.49804	1.622	-1.67264
1.987	1.49793	1.623	-1.67305
1.988	1.49741	1.624	-1.67439
1.989	1.49692	1.625	-1.6757
1.99	1.49645	1.626	-1.67669
1.991	1.49596	1.626	-1.67685
1.992	1.49581	1.627	-1.67652
1.993	1.49574	1.628	-1.6764
1.994	1.49563	1.629	-1.67683
1.995	1.49535	1.63	-1.67732
1.996	1.49449	1.631	-1.67783
1.997	1.49409	1.631	-1.67891
1.998	1.49457	1.632	-1.68032
1.999	1.49393	1.633	-1.6807
2	1.49253	1.634	-1.68157
2.001	1.49228	1.635	-1.6829
2.002	1.49221	1.636	-1.68352
2.003	1.49195	1.636	-1.68489
2.004	1.49178	1.637	-1.68526
2.005	1.49218	1.638	-1.68618
2.006	1.49328	1.639	-1.68659
2.007	1.49324	1.64	-1.68667
2.008	1.49301	1.641	-1.68702
2.009	1.49315	1.641	-1.68789
2.011	1.49413	1.642	-1.6887
2.012	1.49422	1.643	-1.68982
2.013	1.49379	1.644	-1.69052
2.014	1.4932	1.645	-1.69119
2.015	1.49204	1.646	-1.69097
2.016	1.49121	1.646	-1.69068
2.017	1.49117	1.647	-1.69109
2.018	1.49144	1.648	-1.69187
2.019	1.49184	1.649	-1.69315
2.02	1.49244	1.65	-1.69458
2.021	1.49247	1.651	-1.69654
2.022	1.49238	1.651	-1.69813
2.023	1.49214	1.652	-1.69849
2.024	1.49139	1.653	-1.69907
2.025	1.49165	1.654	-1.70045
2.026	1.49194	1.655	-1.70133
2.027	1.4927	1.656	-1.7019
2.028	1.49313	1.656	-1.70322
2.029	1.49255	1.657	-1.70448
2.03	1.49193	1.658	-1.70557
2.031	1.49258	1.659	-1.70678
2.032	1.49362	1.66	-1.70824
2.033	1.4942	1.66	-1.70903
2.034	1.49439	1.661	-1.71002
[truncated: 41,691 more rows]

## Sheet: Supplementary Fig. 2a-b
Size-exclusion chromatography
his-H4R-Gq		ime-H4R-Gq
X/ml	Y/mAU	ml	mAU
0	1.63193	0.001	2.2234		his-H4R-Gq
0.001	1.6598	0.002	2.22565
0.002	1.67679	0.002	2.22896
0.003	1.68965	0.003	2.23079
0.004	1.70019	0.004	2.23329
0.005	1.70996	0.005	2.23518
0.006	1.71864	0.006	2.23642
0.007	1.72729	0.007	2.23673
0.008	1.73594	0.007	2.23773
0.009	1.74378	0.008	2.2385
0.01	1.75132	0.009	2.23842
0.011	1.75884	0.01	2.23866
0.012	1.76607	0.011	2.24122
0.013	1.77284	0.011	2.24227
0.014	1.78004	0.012	2.24302
0.015	1.78629	0.013	2.24502
0.017	1.79273	0.014	2.24631
0.018	1.79967	0.015	2.24782
0.019	1.80658	0.016	2.25055		ime-H4R-Gq
0.02	1.81235	0.016	2.25263
0.021	1.81694	0.017	2.25415
0.022	1.81934	0.018	2.25493
0.023	1.82047	0.019	2.25642
0.024	1.82011	0.02	2.25711
0.025	1.8192	0.021	2.25774
0.026	1.81801	0.021	2.25776
0.027	1.81675	0.022	2.25822
0.028	1.81568	0.023	2.2576
0.029	1.81494	0.024	2.25773
0.03	1.81574	0.025	2.25783
0.031	1.8155	0.026	2.25671
0.032	1.81611	0.026	2.25504
0.033	1.81784	0.027	2.25329
0.034	1.82008	0.028	2.25183
0.035	1.82248	0.029	2.25039
0.036	1.82527	0.03	2.24909
0.037	1.82861	0.031	2.2487
0.038	1.83214	0.031	2.24909
0.039	1.83589	0.032	2.24762
0.04	1.83996	0.033	2.24675
0.041	1.84427	0.034	2.24649
0.042	1.84833	0.035	2.24487
0.043	1.85276	0.036	2.24595
0.044	1.85862	0.036	2.24301
0.045	1.86503	0.037	2.24288
0.046	1.87066	0.038	2.23994
0.047	1.8758	0.039	2.23806
0.048	1.88033	0.04	2.2363
0.049	1.88506	0.041	2.23492
0.05	1.89002	0.041	2.23408
0.051	1.89481	0.042	2.23184
0.052	1.89965	0.043	2.23112
0.053	1.90615	0.044	2.23092
0.054	1.9122	0.045	2.22988
0.055	1.91637	0.046	2.22829
0.056	1.92104	0.046	2.22624
0.057	1.92586	0.047	2.2253
0.058	1.93067	0.048	2.22575
0.059	1.93582	0.049	2.22512
0.06	1.94171	0.05	2.22451
0.061	1.94821	0.051	2.22417
0.062	1.95339	0.051	2.22391
0.063	1.95992	0.052	2.22153
0.064	1.96637	0.053	2.21989
0.065	1.97198	0.054	2.21844
0.066	1.97692	0.055	2.21661
0.067	1.98194	0.056	2.21497
0.068	1.98738	0.056	2.21295
0.069	1.99188	0.057	2.21086
0.071	1.99706	0.058	2.209
0.072	2.00383	0.059	2.20749
0.073	2.01011	0.06	2.20712
0.074	2.01864	0.061	2.20679
0.075	2.02995	0.061	2.20543
0.076	2.0412	0.062	2.20344
0.077	2.04992	0.063	2.20259
0.078	2.0576	0.064	2.20121
0.079	2.0653	0.065	2.20134
0.08	2.07314	0.066	2.20135
0.081	2.07984	0.066	2.20051
0.082	2.08587	0.067	2.20124
0.083	2.09164	0.068	2.20117
0.084	2.09703	0.069	2.20198
0.085	2.10194	0.07	2.20314
0.086	2.10597	0.071	2.20282
0.087	2.11083	0.071	2.2031
0.088	2.11504	0.072	2.2038
0.089	2.1184	0.073	2.20334
0.09	2.12147	0.074	2.20347
0.091	2.12394	0.075	2.20341
0.092	2.12558	0.075	2.20336
0.093	2.12809	0.076	2.20373
0.094	2.12978	0.077	2.20207
0.095	2.13125	0.078	2.20271
0.096	2.13277	0.079	2.20147
0.097	2.13394	0.08	2.20259
0.098	2.13452	0.08	2.20335
0.099	2.13489	0.081	2.204
0.1	2.13547	0.082	2.20365
0.101	2.1359	0.083	2.20324
0.102	2.13569	0.084	2.20402
0.103	2.13502	0.085	2.20401
0.104	2.13502	0.085	2.20348
0.105	2.13545	0.086	2.20309
0.106	2.13623	0.087	2.20356
0.107	2.13677	0.088	2.20337
0.108	2.13656	0.089	2.2024
0.109	2.13655	0.09	2.20204
0.11	2.13795	0.09	2.20149
0.111	2.13707	0.091	2.20185
0.112	2.13676	0.092	2.20193
0.113	2.13648	0.093	2.20169
0.114	2.13621	0.094	2.20099
0.115	2.13626	0.095	2.20105
0.116	2.13667	0.095	2.20169
0.117	2.13681	0.096	2.2027
0.118	2.13684	0.097	2.20316
0.119	2.1359	0.098	2.20447
0.12	2.13607	0.099	2.20482
0.121	2.13568	0.1	2.2057
0.122	2.13509	0.1	2.20663
0.123	2.13507	0.101	2.20657
0.125	2.13564	0.102	2.20678
0.126	2.13608	0.103	2.20716
0.127	2.13677	0.104	2.20813
0.128	2.13775	0.105	2.20979
0.129	2.13811	0.105	2.2104
0.13	2.13745	0.106	2.20957
0.131	2.13669	0.107	2.20934
0.132	2.13535	0.108	2.21039
0.133	2.13118	0.109	2.2121
0.134	2.12644	0.11	2.21331
0.135	2.12336	0.11	2.21463
0.136	2.12127	0.111	2.21588
0.137	2.11895	0.112	2.21724
0.138	2.11685	0.113	2.2184
0.139	2.11571	0.114	2.21954
0.14	2.11559	0.115	2.22034
0.141	2.1158	0.115	2.22192
0.142	2.11592	0.116	2.2247
0.143	2.11731	0.117	2.22759
0.144	2.11891	0.118	2.23027
0.145	2.12037	0.119	2.2328
0.146	2.12178	0.12	2.23549
0.147	2.12432	0.12	2.23764
0.148	2.12798	0.121	2.24033
0.149	2.13146	0.122	2.24289
0.15	2.1351	0.123	2.24502
0.151	2.13915	0.124	2.24832
0.152	2.14366	0.125	2.25078
0.153	2.14847	0.125	2.25237
0.154	2.15341	0.126	2.25343
0.155	2.1586	0.127	2.25434
0.156	2.16459	0.128	2.2564
0.157	2.17134	0.129	2.25892
0.158	2.17737	0.13	2.26198
0.159	2.18383	0.13	2.26579
0.16	2.19039	0.131	2.26956
0.161	2.19788	0.132	2.27319
0.162	2.20563	0.133	2.27687
0.163	2.21289	0.134	2.28149
0.164	2.22033	0.134	2.28801
0.165	2.22922	0.135	2.29516
0.166	2.2398	0.136	2.30218
0.167	2.25196	0.137	2.30936
0.168	2.26557	0.138	2.31765
0.169	2.28089	0.139	2.32533
0.17	2.29729	0.139	2.33286
0.171	2.31689	0.14	2.33989
0.172	2.33952	0.141	2.34627
0.173	2.36358	0.142	2.35294
0.174	2.38929	0.143	2.36026
0.175	2.41736	0.144	2.36763
0.176	2.44529	0.144	2.37482
0.177	2.47781	0.145	2.38131
0.179	2.51323	0.146	2.38743
0.18	2.5512	0.147	2.39361
0.181	2.59175	0.148	2.40059
0.182	2.63454	0.149	2.40753
0.183	2.67933	0.149	2.41329
0.184	2.7262	0.15	2.41737
0.185	2.77499	0.151	2.42141
0.186	2.82662	0.152	2.42598
0.187	2.88013	0.153	2.43024
0.188	2.93497	0.154	2.43471
0.189	2.99104	0.154	2.43978
0.19	3.0481	0.155	2.44518
0.191	3.10476	0.156	2.45026
0.192	3.1632	0.157	2.45443
0.193	3.22158	0.158	2.45805
0.194	3.28146	0.159	2.46174
0.195	3.34045	0.159	2.46485
0.196	3.39918	0.16	2.46808
0.197	3.45849	0.161	2.47149
0.198	3.51721	0.162	2.47495
0.199	3.57387	0.163	2.47705
0.2	3.62981	0.164	2.47902
0.201	3.68612	0.164	2.48198
0.202	3.74144	0.165	2.4854
0.203	3.79469	0.166	2.48883
0.204	3.84634	0.167	2.49192
0.205	3.89812	0.168	2.49528
0.206	3.94905	0.169	2.49925
0.207	3.9978	0.169	2.50303
0.208	4.04538	0.17	2.50636
0.209	4.09211	0.171	2.5091
0.21	4.13642	0.172	2.51077
0.211	4.1795	0.173	2.51245
0.212	4.22133	0.174	2.51442
0.213	4.26325	0.174	2.51583
0.214	4.3039	0.175	2.51608
0.215	4.3427	0.176	2.51417
0.216	4.38036	0.177	2.51154
0.217	4.41603	0.178	2.51019
0.218	4.45179	0.179	2.50877
0.219	4.48535	0.179	2.50487
0.22	4.51616	0.18	2.50136
0.221	4.54503	0.181	2.49804
0.222	4.57167	0.182	2.49495
0.223	4.59627	0.183	2.49243
0.224	4.61843	0.184	2.48927
0.225	4.63612	0.184	2.48586
0.226	4.64929	0.185	2.4823
0.227	4.6597	0.186	2.47912
0.228	4.66737	0.187	2.47622
0.229	4.67113	0.188	2.47269
0.23	4.67192	0.189	2.46989
0.231	4.6686	0.189	2.46725
0.233	4.66333	0.19	2.46452
0.234	4.65531	0.191	2.46343
0.235	4.64377	0.192	2.46322
0.236	4.62872	0.193	2.46267
0.237	4.61085	0.194	2.46125
0.238	4.59031	0.194	2.46025
0.239	4.56671	0.195	2.45909
0.24	4.54056	0.196	2.457
0.241	4.51295	0.197	2.45453
0.242	4.48366	0.198	2.45206
0.243	4.45278	0.198	2.45018
0.244	4.42032	0.199	2.44917
0.245	4.38772	0.2	2.44786
0.246	4.35184	0.201	2.4468
0.247	4.31461	0.202	2.44626
0.248	4.27536	0.203	2.44556
0.249	4.23631	0.203	2.44538
0.25	4.19692	0.204	2.4452
0.251	4.1571	0.205	2.44439
0.252	4.11785	0.206	2.44293
0.253	4.07959	0.207	2.44083
0.254	4.04088	0.208	2.43899
0.255	4.00095	0.208	2.43833
0.256	3.96064	0.209	2.43803
0.257	3.92087	0.21	2.43702
0.258	3.88181	0.211	2.43598
0.259	3.84304	0.212	2.43538
0.26	3.80411	0.213	2.43444
0.261	3.76614	0.213	2.43414
0.262	3.72828	0.214	2.43416
0.263	3.69033	0.215	2.43417
0.264	3.65374	0.216	2.4341
0.265	3.61767	0.217	2.43444
0.266	3.58189	0.218	2.43553
0.267	3.54673	0.218	2.43617
0.268	3.51216	0.219	2.43598
0.269	3.4784	0.22	2.43615
0.27	3.44488	0.221	2.43854
0.271	3.41139	0.222	2.44085
0.272	3.37797	0.223	2.44369
0.273	3.34523	0.223	2.44773
0.274	3.31312	0.224	2.45192
0.275	3.28022	0.225	2.45661
0.276	3.24836	0.226	2.46171
0.277	3.21712	0.227	2.46727
0.278	3.18783	0.228	2.47351
0.279	3.15897	0.228	2.48155
0.28	3.13108	0.229	2.49065
0.281	3.10227	0.23	2.49988
0.282	3.07697	0.231	2.51013
0.283	3.05139	0.232	2.52016
0.284	3.0262	0.233	2.52886
0.285	2.99992	0.233	2.5377
0.287	2.97335	0.234	2.54826
0.288	2.94779	0.235	2.55946
0.289	2.92352	0.236	2.57165
0.29	2.90006	0.237	2.58508
0.291	2.87706	0.238	2.5987
0.292	2.85518	0.238	2.61308
0.293	2.83357	0.239	2.62861
0.294	2.81125	0.24	2.64373
0.295	2.78878	0.241	2.65814
0.296	2.76685	0.242	2.67246
0.297	2.74438	0.243	2.68629
0.298	2.72222	0.243	2.70037
0.299	2.70198	0.244	2.71635
0.3	2.6831	0.245	2.73146
0.301	2.66387	0.246	2.74784
0.302	2.64671	0.247	2.76588
0.303	2.62857	0.248	2.78417
0.304	2.61055	0.248	2.80405
0.305	2.59323	0.249	2.82409
0.306	2.57604	0.25	2.84349
0.307	2.5588	0.251	2.86314
0.308	2.54299	0.252	2.88277
0.309	2.52772	0.253	2.9028
0.31	2.51218	0.253	2.92147
0.311	2.49513	0.254	2.94008
0.312	2.47846	0.255	2.95924
0.313	2.46381	0.256	2.97758
0.314	2.44865	0.257	2.99561
0.315	2.43516	0.258	3.01385
0.316	2.42262	0.258	3.03187
0.317	2.40957	0.259	3.04977
0.318	2.39686	0.26	3.06848
0.319	2.38383	0.261	3.08638
0.32	2.37146	0.262	3.10376
0.321	2.35791	0.262	3.11993
0.322	2.34399	0.263	3.13644
0.323	2.33182	0.264	3.15354
0.324	2.32078	0.265	3.16858
0.325	2.31039	0.266	3.18416
0.326	2.29993	0.267	3.19925
0.327	2.29031	0.267	3.21345
0.328	2.28132	0.268	3.22709
0.329	2.27126	0.269	3.23944
0.33	2.26039	0.27	3.25003
0.331	2.25037	0.271	3.25974
0.332	2.24087	0.272	3.26996
0.333	2.23184	0.272	3.27942
0.334	2.2236	0.273	3.28845
0.335	2.21632	0.274	3.29715
0.336	2.20906	0.275	3.30488
0.337	2.20103	0.276	3.31182
0.338	2.19357	0.277	3.31901
0.34	2.18566	0.277	3.32571
0.341	2.17819	0.278	3.33025
0.342	2.17016	0.279	3.33512
0.343	2.16225	0.28	3.3396
0.344	2.15431	0.281	3.34269
0.345	2.14636	0.282	3.34492
0.346	2.13843	0.282	3.34639
0.347	2.13136	0.283	3.34682
0.348	2.12428	0.284	3.34792
0.349	2.11815	0.285	3.34877
0.35	2.11164	0.286	3.34808
0.351	2.1059	0.287	3.34695
0.352	2.09993	0.287	3.3456
0.353	2.09408	0.288	3.34428
0.354	2.08815	0.289	3.343
0.355	2.08155	0.29	3.34004
0.356	2.07514	0.291	3.33662
0.357	2.0681	0.292	3.33326
0.358	2.06149	0.292	3.32947
0.359	2.05551	0.293	3.32524
0.36	2.0492	0.294	3.32
0.361	2.04237	0.295	3.31571
0.362	2.03648	0.296	3.31146
0.363	2.03139	0.297	3.30708
0.364	2.02688	0.297	3.30266
0.365	2.02128	0.298	3.29825
0.366	2.01582	0.299	3.29241
0.367	2.01015	0.3	3.28759
0.368	2.0041	0.301	3.28308
0.369	1.99958	0.302	3.27817
0.37	1.99492	0.302	3.27386
0.371	1.99005	0.303	3.26822
0.372	1.98558	0.304	3.26451
0.373	1.9825	0.305	3.26006
0.374	1.97843	0.306	3.25338
0.375	1.97447	0.307	3.24798
0.376	1.97016	0.307	3.24253
0.377	1.96518	0.308	3.2368
0.378	1.96081	0.309	3.23088
0.379	1.95618	0.31	3.22475
0.38	1.95124	0.311	3.2198
0.381	1.94687	0.312	3.21551
0.382	1.94307	0.312	3.21157
0.383	1.93835	0.313	3.20647
0.384	1.93458	0.314	3.20106
0.385	1.93089	0.315	3.19587
0.386	1.92597	0.316	3.19029
0.387	1.92185	0.317	3.18537
0.388	1.91827	0.317	3.18014
0.389	1.91492	0.318	3.1759
0.39	1.91144	0.319	3.17011
0.391	1.90726	0.32	3.16551
0.392	1.90328	0.321	3.16021
0.394	1.89961	0.322	3.15467
0.395	1.89531	0.322	3.149
0.396	1.89076	0.323	3.14389
0.397	1.88714	0.324	3.13925
0.398	1.8848	0.325	3.1345
0.399	1.88217	0.326	3.12895
0.4	1.87904	0.326	3.12438
0.401	1.87588	0.327	3.11989
0.402	1.87279	0.328	3.11727
0.403	1.8689	0.329	3.11269
0.404	1.86595	0.33	3.10781
0.405	1.86177	0.331	3.10247
0.406	1.85772	0.331	3.09707
0.407	1.85535	0.332	3.09053
0.408	1.85208	0.333	3.08468
0.409	1.84873	0.334	3.07919
0.41	1.8451	0.335	3.07383
0.411	1.84119	0.336	3.06892
0.412	1.83739	0.336	3.06462
0.413	1.83372	0.337	3.05995
0.414	1.83006	0.338	3.05537
0.415	1.82658	0.339	3.05134
0.416	1.82365	0.34	3.04738
0.417	1.82105	0.341	3.04508
0.418	1.81887	0.341	3.04106
0.419	1.81644	0.342	3.03646
0.42	1.81374	0.343	3.03192
0.421	1.81061	0.344	3.02723
0.422	1.80666	0.345	3.02337
0.423	1.80317	0.346	3.01711
0.424	1.8006	0.346	3.01188
0.425	1.79805	0.347	3.00766
0.426	1.7949	0.348	3.00345
0.427	1.79122	0.349	2.99873
0.428	1.78752	0.35	2.99316
0.429	1.78476	0.351	2.98931
0.43	1.78228	0.351	2.98505
0.431	1.77992	0.352	2.97997
0.432	1.77677	0.353	2.97459
0.433	1.77442	0.354	2.96833
0.434	1.77262	0.355	2.96219
0.435	1.76985	0.356	2.95713
0.436	1.76746	0.356	2.9514
0.437	1.7654	0.357	2.94566
0.438	1.76225	0.358	2.9397
0.439	1.75989	0.359	2.93515
0.44	1.75751	0.36	2.92924
0.441	1.75524	0.361	2.92395
0.442	1.75384	0.361	2.91858
0.443	1.75152	0.362	2.91364
0.444	1.74911	0.363	2.90837
0.445	1.74707	0.364	2.90376
0.446	1.74546	0.365	2.89898
0.448	1.74331	0.366	2.8941
0.449	1.74006	0.366	2.88984
0.45	1.73738	0.367	2.88635
0.451	1.73505	0.368	2.88318
0.452	1.73191	0.369	2.87918
0.453	1.72905	0.37	2.87223
0.454	1.72633	0.371	2.86767
0.455	1.72312	0.371	2.86223
0.456	1.72079	0.372	2.85736
0.457	1.71829	0.373	2.85236
0.458	1.71561	0.374	2.85024
0.459	1.71397	0.375	2.84698
0.46	1.71235	0.376	2.84282
0.461	1.71134	0.376	2.83785
0.462	1.71069	0.377	2.83538
0.463	1.70993	0.378	2.83129
0.464	1.70854	0.379	2.82815
0.465	1.70688	0.38	2.82456
0.466	1.70522	0.381	2.82057
0.467	1.70315	0.381	2.81758
0.468	1.70041	0.382	2.81291
0.469	1.69696	0.383	2.80872
0.47	1.69413	0.384	2.80394
0.471	1.6915	0.385	2.80075
0.472	1.68985	0.385	2.79807
0.473	1.68935	0.386	2.79466
0.474	1.68734	0.387	2.793
0.475	1.68404	0.388	2.7896
0.476	1.68189	0.389	2.78781
0.477	1.67989	0.39	2.7855
0.478	1.67872	0.39	2.78292
0.479	1.67803	0.391	2.78129
0.48	1.67641	0.392	2.77813
0.481	1.67409	0.393	2.77413
0.482	1.67219	0.394	2.77125
0.483	1.67151	0.395	2.76965
0.484	1.66863	0.395	2.76677
0.485	1.66671	0.396	2.76474
0.486	1.66539	0.397	2.76144
0.487	1.66434	0.398	2.75965
0.488	1.66212	0.399	2.75743
0.489	1.66145	0.4	2.75461
0.49	1.66035	0.4	2.7525
0.491	1.65965	0.401	2.74966
0.492	1.6586	0.402	2.74862
0.493	1.65713	0.403	2.74659
0.494	1.65631	0.404	2.74365
0.495	1.65483	0.405	2.74185
0.496	1.65372	0.405	2.73891
0.497	1.65165	0.406	2.73544
0.498	1.65063	0.407	2.73304
0.499	1.64976	0.408	2.72986
0.5	1.64863	0.409	2.72666
0.502	1.64781	0.41	2.72302
0.503	1.64805	0.41	2.71931
0.504	1.64664	0.411	2.71643
0.505	1.64559	0.412	2.71449
0.506	1.64485	0.413	2.71295
0.507	1.64323	0.414	2.71157
0.508	1.64312	0.415	2.70974
0.509	1.6413	0.415	2.70696
0.51	1.6407	0.416	2.70415
0.511	1.63881	0.417	2.70255
0.512	1.63652	0.418	2.70116
0.513	1.63444	0.419	2.69817
0.514	1.63176	0.42	2.69662
0.515	1.63123	0.42	2.69444
0.516	1.62983	0.421	2.6917
0.517	1.62765	0.422	2.68887
0.518	1.62567	0.423	2.68617
0.519	1.62408	0.424	2.68358
0.52	1.62326	0.425	2.68193
0.521	1.62216	0.425	2.68048
0.522	1.62043	0.426	2.67752
0.523	1.61793	0.427	2.67385
0.524	1.61626	0.428	2.67091
0.525	1.61515	0.429	2.66795
0.526	1.61502	0.43	2.6654
0.527	1.61409	0.43	2.6619
0.528	1.61182	0.431	2.65817
0.529	1.61	0.432	2.65511
0.53	1.60892	0.433	2.65122
0.531	1.60846	0.434	2.64812
0.532	1.60747	0.435	2.64605
0.533	1.60648	0.435	2.64322
0.534	1.60658	0.436	2.64044
0.535	1.60564	0.437	2.63874
0.536	1.60358	0.438	2.63609
0.537	1.60133	0.439	2.63413
0.538	1.60033	0.44	2.63124
0.539	1.5983	0.44	2.6289
0.54	1.59565	0.441	2.62799
0.541	1.59316	0.442	2.62602
0.542	1.59152	0.443	2.62476
0.543	1.59	0.444	2.62197
0.544	1.58761	0.445	2.62114
0.545	1.58629	0.445	2.62
0.546	1.58479	0.446	2.61769
0.547	1.58336	0.447	2.61745
0.548	1.58203	0.448	2.61668
0.549	1.58086	0.449	2.61598
0.55	1.57866	0.449	2.61475
0.551	1.57702	0.45	2.61327
0.552	1.57554	0.451	2.61108
0.553	1.57364	0.452	2.61017
0.554	1.57156	0.453	2.61052
0.556	1.5702	0.454	2.60953
0.557	1.56908	0.454	2.60884
0.558	1.56787	0.455	2.60801
0.559	1.56719	0.456	2.60641
0.56	1.56502	0.457	2.60505
0.561	1.5635	0.458	2.60383
0.562	1.56235	0.459	2.60248
0.563	1.56129	0.459	2.6008
0.564	1.56019	0.46	2.59943
0.565	1.55969	0.461	2.59702
0.566	1.55812	0.462	2.5953
0.567	1.55753	0.463	2.59401
0.568	1.55692	0.464	2.59355
0.569	1.55609	0.464	2.59268
0.57	1.55427	0.465	2.59108
0.571	1.55274	0.466	2.58937
0.572	1.55099	0.467	2.58832
0.573	1.54989	0.468	2.58803
0.574	1.54908	0.469	2.58788
0.575	1.54804	0.469	2.58733
0.576	1.54657	0.47	2.58662
0.577	1.54524	0.471	2.58571
0.578	1.54516	0.472	2.58479
0.579	1.54387	0.473	2.58367
0.58	1.54162	0.474	2.58306
0.581	1.5398	0.474	2.58231
0.582	1.53813	0.475	2.58168
0.583	1.53679	0.476	2.58107
0.584	1.53555	0.477	2.58093
0.585	1.53393	0.478	2.57945
0.586	1.53269	0.479	2.57796
0.587	1.53141	0.479	2.57743
0.588	1.53096	0.48	2.57613
0.589	1.5294	0.481	2.57476
0.59	1.52816	0.482	2.5731
0.591	1.52714	0.483	2.57189
0.592	1.52652	0.484	2.57051
0.593	1.52572	0.484	2.5685
0.594	1.52471	0.485	2.56765
0.595	1.52328	0.486	2.56571
0.596	1.52334	0.487	2.56372
0.597	1.52229	0.488	2.56261
0.598	1.52212	0.489	2.56112
0.599	1.52117	0.489	2.55998
0.6	1.52055	0.49	2.55822
0.601	1.51987	0.491	2.55661
0.602	1.51858	0.492	2.55579
0.603	1.51845	0.493	2.555
0.604	1.5187	0.494	2.55423
0.605	1.51793	0.494	2.55207
0.606	1.51717	0.495	2.5493
0.607	1.51493	0.496	2.54773
0.608	1.51358	0.497	2.54516
0.61	1.51338	0.498	2.54417
0.611	1.51309	0.499	2.5433
0.612	1.51266	0.499	2.54248
0.613	1.51259	0.5	2.54089
0.614	1.51181	0.501	2.53915
0.615	1.51111	0.502	2.5378
0.616	1.51049	0.503	2.53685
0.617	1.50893	0.504	2.5362
0.618	1.50743	0.504	2.5362
0.619	1.50821	0.505	2.53459
0.62	1.50892	0.506	2.53383
0.621	1.5086	0.507	2.53245
0.622	1.50888	0.508	2.53147
0.623	1.50819	0.509	2.5299
0.624	1.50743	0.509	2.52826
0.625	1.50728	0.51	2.52708
0.626	1.50689	0.511	2.52592
0.627	1.50699	0.512	2.52471
0.628	1.50642	0.513	2.52408
0.629	1.50714	0.513	2.52366
0.63	1.50781	0.514	2.52362
0.631	1.50801	0.515	2.52378
0.632	1.50807	0.516	2.5232
0.633	1.50816	0.517	2.52236
0.634	1.50693	0.518	2.52171
0.635	1.50666	0.518	2.52137
0.636	1.50568	0.519	2.5212
0.637	1.50578	0.52	2.52137
0.638	1.50504	0.521	2.52146
0.639	1.50497	0.522	2.52134
0.64	1.5051	0.523	2.52146
0.641	1.50472	0.523	2.52226
0.642	1.50364	0.524	2.523
0.643	1.50329	0.525	2.52343
0.644	1.50385	0.526	2.52354
0.645	1.50349	0.527	2.52288
0.646	1.50294	0.528	2.52201
0.647	1.50222	0.528	2.52212
0.648	1.50156	0.529	2.52202
0.649	1.50126	0.53	2.52123
0.65	1.50098	0.531	2.52047
0.651	1.50066	0.532	2.51985
0.652	1.5004	0.533	2.51973
0.653	1.49972	0.533	2.51902
0.654	1.50013	0.534	2.51807
0.655	1.5002	0.535	2.51697
0.656	1.50062	0.536	2.51596
0.657	1.5012	0.537	2.5156
0.658	1.50093	0.538	2.5145
0.659	1.50129	0.538	2.51359
0.66	1.50134	0.539	2.51213
0.661	1.50046	0.54	2.5097
0.663	1.50039	0.541	2.50769
0.664	1.50037	0.542	2.50569
0.665	1.4997	0.543	2.50409
0.666	1.49932	0.543	2.50309
0.667	1.49915	0.544	2.50224
0.668	1.49783	0.545	2.50013
0.669	1.49688	0.546	2.49764
0.67	1.49669	0.547	2.49629
0.671	1.4959	0.548	2.49415
0.672	1.49492	0.548	2.49252
0.673	1.4948	0.549	2.49138
0.674	1.49468	0.55	2.49014
0.675	1.49401	0.551	2.48845
0.676	1.49425	0.552	2.48654
0.677	1.49313	0.553	2.48572
0.678	1.49439	0.553	2.48477
0.679	1.49404	0.554	2.48297
0.68	1.49394	0.555	2.48089
0.681	1.49317	0.556	2.47905
0.682	1.49247	0.557	2.47731
0.683	1.49172	0.558	2.4765
0.684	1.49218	0.558	2.47584
0.685	1.49255	0.559	2.47423
0.686	1.49272	0.56	2.47243
0.687	1.4928	0.561	2.47051
0.688	1.49369	0.562	2.46854
0.689	1.49449	0.563	2.46675
0.69	1.49468	0.563	2.46531
0.691	1.494	0.564	2.46376
0.692	1.49494	0.565	2.46067
0.693	1.4946	0.566	2.45804
0.694	1.49502	0.567	2.45579
0.695	1.49408	0.568	2.45389
0.696	1.49359	0.568	2.45239
0.697	1.49385	0.569	2.45039
0.698	1.49469	0.57	2.44808
0.699	1.49581	0.571	2.44638
0.7	1.49642	0.572	2.44521
0.701	1.49632	0.573	2.44305
0.702	1.49665	0.573	2.44169
0.703	1.49712	0.574	2.43984
0.704	1.49613	0.575	2.43916
0.705	1.4957	0.576	2.43843
0.706	1.49498	0.577	2.43802
0.707	1.49444	0.577	2.43737
0.708	1.49379	0.578	2.43703
0.709	1.49265	0.579	2.43711
0.71	1.49218	0.58	2.4366
0.711	1.49287	0.581	2.4359
0.712	1.49271	0.582	2.43633
0.713	1.49244	0.582	2.436
0.714	1.49238	0.583	2.43589
0.715	1.49279	0.584	2.43672
0.717	1.4933	0.585	2.43793
0.718	1.49367	0.586	2.43782
0.719	1.49322	0.587	2.43818
0.72	1.49285	0.587	2.43885
0.721	1.49348	0.588	2.43898
0.722	1.49437	0.589	2.4382
0.723	1.49455	0.59	2.4376
0.724	1.49473	0.591	2.43679
0.725	1.49479	0.592	2.43652
0.726	1.49469	0.592	2.43661
0.727	1.49404	0.593	2.43694
0.728	1.49311	0.594	2.43705
0.729	1.49249	0.595	2.43639
0.73	1.49274	0.596	2.43578
0.731	1.4932	0.597	2.4354
0.732	1.4937	0.597	2.43483
0.733	1.4933	0.598	2.43374
0.734	1.49359	0.599	2.4322
0.735	1.49435	0.6	2.43098
0.736	1.49409	0.601	2.42998
0.737	1.49419	0.602	2.42904
0.738	1.49455	0.602	2.42827
0.739	1.49446	0.603	2.42751
0.74	1.49455	0.604	2.42608
0.741	1.49496	0.605	2.42436
0.742	1.4942	0.606	2.42335
0.743	1.49394	0.607	2.42309
0.744	1.49471	0.607	2.42242
0.745	1.49619	0.608	2.4213
0.746	1.49684	0.609	2.42018
0.747	1.49716	0.61	2.41914
0.748	1.49676	0.611	2.41876
0.749	1.49552	0.612	2.41823
0.75	1.49541	0.612	2.41709
0.751	1.49475	0.613	2.41577
0.752	1.4933	0.614	2.41505
0.753	1.49306	0.615	2.41451
0.754	1.49275	0.616	2.41383
0.755	1.49255	0.617	2.41245
0.756	1.49259	0.617	2.41193
0.757	1.49259	0.618	2.40964
0.758	1.4931	0.619	2.40788
0.759	1.49397	0.62	2.40584
0.76	1.49337	0.621	2.4039
0.761	1.49283	0.622	2.40289
0.762	1.4924	0.622	2.40117
0.763	1.49231	0.623	2.39994
0.764	1.49221	0.624	2.39887
0.765	1.49248	0.625	2.39821
0.766	1.49224	0.626	2.3966
0.767	1.49221	0.627	2.39335
0.768	1.49202	0.627	2.39097
0.769	1.49204	0.628	2.38987
0.771	1.49205	0.629	2.3873
0.772	1.49137	0.63	2.38612
0.773	1.49147	0.631	2.38557
0.774	1.49135	0.632	2.38483
0.775	1.49141	0.632	2.38507
0.776	1.49195	0.633	2.38347
0.777	1.49226	0.634	2.38238
0.778	1.49251	0.635	2.38244
0.779	1.49299	0.636	2.38042
0.78	1.4927	0.636	2.37893
0.781	1.49262	0.637	2.37811
0.782	1.49285	0.638	2.37816
0.783	1.49233	0.639	2.37762
0.784	1.49187	0.64	2.37651
0.785	1.49181	0.641	2.37613
0.786	1.49149	0.641	2.37599
0.787	1.49069	0.642	2.37697
0.788	1.4902	0.643	2.37709
0.789	1.49038	0.644	2.37648
0.79	1.49022	0.645	2.37636
0.791	1.49062	0.646	2.37612
0.792	1.49086	0.646	2.37705
0.793	1.48981	0.647	2.37801
0.794	1.48955	0.648	2.37763
0.795	1.48886	0.649	2.37753
0.796	1.48786	0.65	2.37742
0.797	1.48694	0.651	2.3783
0.798	1.48622	0.651	2.37881
0.799	1.48611	0.652	2.37809
0.8	1.48648	0.653	2.37859
0.801	1.48763	0.654	2.37881
0.802	1.48903	0.655	2.37948
0.803	1.49001	0.656	2.37976
0.804	1.49006	0.656	2.37979
0.805	1.49019	0.657	2.37989
0.806	1.49059	0.658	2.37972
0.807	1.49097	0.659	2.37881
0.808	1.49101	0.66	2.38017
0.809	1.49143	0.661	2.38125
0.81	1.49242	0.661	2.38236
0.811	1.49328	0.662	2.38228
0.812	1.49396	0.663	2.38256
0.813	1.49428	0.664	2.38356
0.814	1.49473	0.665	2.38323
0.815	1.49579	0.666	2.38472
0.816	1.49601	0.666	2.38544
0.817	1.4961	0.667	2.38645
0.818	1.49663	0.668	2.38774
0.819	1.49582	0.669	2.38921
0.82	1.49513	0.67	2.38946
0.821	1.49466	0.671	2.39067
0.822	1.49425	0.671	2.39021
0.823	1.49474	0.672	2.38989
0.825	1.49495	0.673	2.39145
0.826	1.49473	0.674	2.39067
0.827	1.49408	0.675	2.3919
0.828	1.49326	0.676	2.39257
0.829	1.49264	0.676	2.39121
0.83	1.49183	0.677	2.39103
0.831	1.49079	0.678	2.39101
0.832	1.49057	0.679	2.39127
0.833	1.49121	0.68	2.39018
0.834	1.49148	0.681	2.38976
0.835	1.49081	0.681	2.38986
0.836	1.49056	0.682	2.39031
0.837	1.49038	0.683	2.39025
0.838	1.49014	0.684	2.38921
0.839	1.48973	0.685	2.3886
0.84	1.48967	0.686	2.38802
0.841	1.4892	0.686	2.3867
0.842	1.48925	0.687	2.38659
0.843	1.49061	0.688	2.38492
0.844	1.48959	0.689	2.38295
0.845	1.4895	0.69	2.38263
0.846	1.48989	0.691	2.38172
0.847	1.4906	0.691	2.38168
0.848	1.49063	0.692	2.38066
0.849	1.49055	0.693	2.38021
0.85	1.49003	0.694	2.38124
0.851	1.48881	0.695	2.38066
0.852	1.48786	0.696	2.37857
0.853	1.48753	0.696	2.37718
0.854	1.48794	0.697	2.37622
0.855	1.48812	0.698	2.37549
0.856	1.48764	0.699	2.37536
0.857	1.48719	0.7	2.3748
0.858	1.48678	0.7	2.37636
0.859	1.48606	0.701	2.37499
0.86	1.48542	0.702	2.37427
0.861	1.48456	0.703	2.37319
0.862	1.48353	0.704	2.37289
0.863	1.48338	0.705	2.3722
0.864	1.48266	0.705	2.37151
0.865	1.48207	0.706	2.37288
0.866	1.48219	0.707	2.37195
0.867	1.48232	0.708	2.37086
0.868	1.4825	0.709	2.37032
0.869	1.48338	0.71	2.36969
0.87	1.48355	0.71	2.36795
0.871	1.48421	0.711	2.36699
0.872	1.48472	0.712	2.36702
0.873	1.48446	0.713	2.36688
0.874	1.48425	0.714	2.36677
0.875	1.48362	0.715	2.36427
0.876	1.4845	0.715	2.36286
0.877	1.48552	0.716	2.36264
0.879	1.48564	0.717	2.36186
0.88	1.48621	0.718	2.36185
0.881	1.48721	0.719	2.36141
0.882	1.48794	0.72	2.36081
0.883	1.48815	0.72	2.3598
0.884	1.48842	0.721	2.36001
0.885	1.48931	0.722	2.35888
0.886	1.48983	0.723	2.35825
0.887	1.49017	0.724	2.35757
0.888	1.49	0.725	2.35609
0.889	1.49011	0.725	2.35452
0.89	1.49006	0.726	2.35348
0.891	1.48937	0.727	2.35261
0.892	1.48855	0.728	2.35297
0.893	1.48703	0.729	2.35307
0.894	1.48727	0.73	2.35314
0.895	1.48776	0.73	2.35343
0.896	1.48758	0.731	2.35349
0.897	1.48623	0.732	2.35397
0.898	1.48595	0.733	2.35357
0.899	1.48541	0.734	2.35335
0.9	1.4843	0.735	2.35237
0.901	1.48418	0.735	2.35154
0.902	1.48396	0.736	2.35174
0.903	1.48334	0.737	2.35285
0.904	1.48323	0.738	2.35426
0.905	1.48297	0.739	2.35406
0.906	1.48287	0.74	2.35442
0.907	1.48301	0.74	2.35461
0.908	1.48313	0.741	2.35432
0.909	1.4832	0.742	2.35369
0.91	1.48337	0.743	2.35414
0.911	1.4837	0.744	2.35359
0.912	1.48439	0.745	2.35377
0.913	1.48457	0.745	2.35346
0.914	1.48431	0.746	2.35245
0.915	1.48319	0.747	2.35188
0.916	1.48229	0.748	2.35057
0.917	1.48174	0.749	2.34885
0.918	1.48067	0.75	2.34749
0.919	1.47962	0.75	2.34663
0.92	1.47948	0.751	2.34608
0.921	1.47871	0.752	2.34665
0.922	1.47802	0.753	2.34557
0.923	1.47736	0.754	2.34512
0.924	1.47653	0.755	2.34441
0.925	1.4764	0.755	2.3432
0.926	1.47642	0.756	2.34407
0.927	1.47577	0.757	2.34504
0.928	1.47509	0.758	2.34478
0.929	1.47476	0.759	2.34515
0.93	1.47389	0.76	2.34622
0.932	1.47269	0.76	2.34611
0.933	1.47242	0.761	2.34641
0.934	1.47221	0.762	2.34655
0.935	1.47141	0.763	2.34498
0.936	1.47092	0.764	2.34621
0.937	1.47106	0.764	2.34675
0.938	1.47161	0.765	2.34671
0.939	1.47154	0.766	2.34789
0.94	1.47107	0.767	2.34849
0.941	1.4712	0.768	2.34869
0.942	1.47163	0.769	2.3504
0.943	1.47221	0.769	2.35075
0.944	1.47278	0.77	2.35081
0.945	1.47279	0.771	2.35041
0.946	1.47242	0.772	2.35088
0.947	1.47259	0.773	2.35172
0.948	1.47324	0.774	2.35126
0.949	1.4743	0.774	2.35182
0.95	1.47588	0.775	2.35161
0.951	1.47747	0.776	2.35114
0.952	1.4773	0.777	2.35088
0.953	1.47775	0.778	2.35119
0.954	1.47752	0.779	2.351
0.955	1.47777	0.779	2.35097
0.956	1.47858	0.78	2.35164
0.957	1.4782	0.781	2.35178
0.958	1.47755	0.782	2.35103
0.959	1.47717	0.783	2.35083
0.96	1.47615	0.784	2.35036
0.961	1.47518	0.784	2.34932
0.962	1.47548	0.785	2.34924
0.963	1.47558	0.786	2.34939
0.964	1.47628	0.787	2.34947
0.965	1.4765	0.788	2.34936
0.966	1.47744	0.789	2.34956
0.967	1.4779	0.789	2.35085
0.968	1.47813	0.79	2.35141
0.969	1.47922	0.791	2.35163
0.97	1.47904	0.792	2.35174
0.971	1.47904	0.793	2.35162
0.972	1.47954	0.794	2.35135
0.973	1.48044	0.794	2.35171
0.974	1.48163	0.795	2.35185
0.975	1.48214	0.796	2.35198
0.976	1.48237	0.797	2.35226
0.977	1.48204	0.798	2.35232
0.978	1.48244	0.799	2.35188
0.979	1.48282	0.799	2.35133
0.98	1.48327	0.8	2.35014
0.981	1.48478	0.801	2.34919
0.982	1.48546	0.802	2.3488
0.983	1.48431	0.803	2.34876
0.984	1.48478	0.804	2.34819
0.986	1.48555	0.804	2.34832
0.987	1.48651	0.805	2.34781
0.988	1.48603	0.806	2.34681
0.989	1.48553	0.807	2.34619
0.99	1.48589	0.808	2.34602
0.991	1.48671	0.809	2.34615
0.992	1.4873	0.809	2.34687
0.993	1.48797	0.81	2.34749
0.994	1.48802	0.811	2.34782
0.995	1.4878	0.812	2.3474
0.996	1.48845	0.813	2.34757
0.997	1.4893	0.814	2.34748
0.998	1.48946	0.814	2.34604
0.999	1.48977	0.815	2.34429
1	1.48967	0.816	2.34282
1.001	1.49592	0.817	2.34238
1.002	1.49711	0.818	2.3432
1.003	1.49815	0.819	2.34191
1.004	1.4987	0.819	2.33936
1.005	1.49965	0.82	2.33857
1.006	1.50206	0.821	2.33769
1.007	1.50401	0.822	2.33666
1.008	1.50493	0.823	2.33589
1.009	1.50488	0.824	2.33625
1.01	1.50462	0.824	2.33649
1.011	1.5045	0.825	2.33631
1.012	1.50512	0.826	2.33631
1.013	1.50563	0.827	2.33587
1.014	1.50652	0.828	2.33531
1.015	1.50734	0.828	2.33541
1.016	1.50788	0.829	2.33555
1.017	1.50805	0.83	2.33528
1.018	1.50823	0.831	2.33435
1.019	1.50889	0.832	2.33335
1.02	1.51002	0.833	2.33365
1.021	1.51194	0.833	2.33474
1.022	1.51248	0.834	2.33521
1.023	1.513	0.835	2.33494
1.024	1.5135	0.836	2.33432
1.025	1.51441	0.837	2.33413
1.026	1.51532	0.838	2.33406
1.027	1.51567	0.838	2.33402
1.028	1.51572	0.839	2.33385
1.029	1.51591	0.84	2.33335
1.03	1.51618	0.841	2.33324
1.031	1.51632	0.842	2.33324
1.032	1.51661	0.843	2.33292
1.033	1.51686	0.843	2.33256
1.034	1.51663	0.844	2.33246
1.035	1.51676	0.845	2.33236
1.036	1.51684	0.846	2.33357
1.037	1.5171	0.847	2.33503
1.038	1.51693	0.848	2.33603
1.04	1.51659	0.848	2.33718
1.041	1.51683	0.849	2.33759
1.042	1.51752	0.85	2.33738
1.043	1.51797	0.851	2.33715
1.044	1.51832	0.852	2.33677
1.045	1.51799	0.853	2.33727
1.046	1.51866	0.853	2.33905
1.047	1.51857	0.854	2.34067
1.048	1.519	0.855	2.34088
1.049	1.51927	0.856	2.34088
1.05	1.51971	0.857	2.34211
1.051	1.52079	0.858	2.34374
1.052	1.52053	0.858	2.3451
1.053	1.52029	0.859	2.34606
1.054	1.5197	0.86	2.34781
1.055	1.51844	0.861	2.3507
1.056	1.51774	0.862	2.35278
1.057	1.51819	0.863	2.35339
1.058	1.51877	0.863	2.35407
1.059	1.51856	0.864	2.35508
1.06	1.51835	0.865	2.35512
1.061	1.51778	0.866	2.35439
1.062	1.51703	0.867	2.35343
1.063	1.51655	0.868	2.35302
1.064	1.51581	0.868	2.35333
1.065	1.51524	0.869	2.35297
1.066	1.51478	0.87	2.35252
1.067	1.51411	0.871	2.35288
1.068	1.5136	0.872	2.35288
1.069	1.51405	0.873	2.35258
1.07	1.51418	0.873	2.35285
1.071	1.51332	0.874	2.35251
1.072	1.51287	0.875	2.35102
1.073	1.51245	0.876	2.34972
1.074	1.51197	0.877	2.34947
1.075	1.51141	0.878	2.34964
1.076	1.51053	0.878	2.34945
1.077	1.51007	0.879	2.34888
1.078	1.50886	0.88	2.34754
1.079	1.50667	0.881	2.34649
1.08	1.50516	0.882	2.34594
1.081	1.50405	0.883	2.34527
1.082	1.50283	0.883	2.3447
1.083	1.50123	0.884	2.34422
1.084	1.49946	0.885	2.34353
1.085	1.49923	0.886	2.34302
1.086	1.4987	0.887	2.34295
1.087	1.49829	0.887	2.34284
1.088	1.49757	0.888	2.34131
1.089	1.49668	0.889	2.34007
1.09	1.49589	0.89	2.33907
1.091	1.49489	0.891	2.3385
1.092	1.49498	0.892	2.33752
1.094	1.49412	0.892	2.33576
1.095	1.4935	0.893	2.33415
1.096	1.49224	0.894	2.33184
1.097	1.49128	0.895	2.32889
1.098	1.49059	0.896	2.32675
1.099	1.4895	0.897	2.32597
1.1	1.4881	0.897	2.32618
1.101	1.48677	0.898	2.32633
1.102	1.48643	0.899	2.32534
1.103	1.48611	0.9	2.32334
1.104	1.48528	0.901	2.32166
1.105	1.48431	0.902	2.3206
1.106	1.4833	0.902	2.31919
1.107	1.48239	0.903	2.31775
1.108	1.48171	0.904	2.31658
1.109	1.47985	0.905	2.31536
1.11	1.4788	0.906	2.31375
1.111	1.47803	0.907	2.31227
1.112	1.47765	0.907	2.31133
1.113	1.47807	0.908	2.31135
1.114	1.47823	0.909	2.31187
1.115	1.47705	0.91	2.31226
1.116	1.47528	0.911	2.31224
1.117	1.47565	0.912	2.31184
1.118	1.47415	0.912	2.31003
1.119	1.47444	0.913	2.30877
1.12	1.47492	0.914	2.30876
1.121	1.47474	0.915	2.30833
1.122	1.47432	0.916	2.3076
1.123	1.4732	0.917	2.30709
1.124	1.47185	0.917	2.30654
1.125	1.47176	0.918	2.30607
1.126	1.47233	0.919	2.30497
1.127	1.47265	0.92	2.30446
1.128	1.4719	0.921	2.30457
1.129	1.47262	0.922	2.30515
1.13	1.47215	0.922	2.30583
1.131	1.47195	0.923	2.30689
1.132	1.4722	0.924	2.30754
1.133	1.47217	0.925	2.30744
1.134	1.47174	0.926	2.30819
1.135	1.47175	0.927	2.30986
1.136	1.47116	0.927	2.31012
1.137	1.47075	0.928	2.30946
1.138	1.47035	0.929	2.309
1.139	1.47102	0.93	2.30929
1.14	1.47163	0.931	2.30955
1.141	1.47225	0.932	2.31015
1.142	1.47242	0.932	2.30997
1.143	1.47251	0.933	2.3107
1.144	1.47323	0.934	2.31159
1.145	1.47453	0.935	2.31242
1.146	1.47543	0.936	2.31344
1.148	1.47554	0.937	2.31494
1.149	1.47632	0.937	2.31548
1.15	1.47723	0.938	2.31594
1.151	1.47843	0.939	2.31624
1.152	1.48007	0.94	2.31569
1.153	1.48202	0.941	2.31521
1.154	1.48367	0.942	2.31484
1.155	1.48566	0.942	2.31522
1.156	1.48753	0.943	2.31503
1.157	1.48962	0.944	2.31528
1.158	1.49189	0.945	2.31428
1.159	1.49493	0.946	2.31519
1.16	1.49858	0.947	2.31614
1.161	1.50347	0.947	2.31687
1.162	1.5087	0.948	2.31779
1.163	1.51494	0.949	2.31982
1.164	1.52176	0.95	2.31994
1.165	1.52815	0.951	2.32051
1.166	1.5362	0.951	2.32021
1.167	1.54432	0.952	2.32021
1.168	1.55327	0.953	2.3209
1.169	1.56218	0.954	2.32171
1.17	1.57228	0.955	2.32271
1.171	1.58329	0.956	2.32309
1.172	1.59439	0.956	2.32332
1.173	1.60557	0.957	2.32531
1.174	1.61778	0.958	2.32633
1.175	1.6306	0.959	2.32774
1.176	1.64406	0.96	2.32967
1.177	1.65741	0.961	2.33194
1.178	1.67054	0.961	2.33317
1.179	1.68464	0.962	2.33326
1.18	1.69859	0.963	2.33396
1.181	1.71257	0.964	2.33455
1.182	1.72668	0.965	2.33511
1.183	1.74081	0.966	2.33502
1.184	1.75531	0.966	2.33567
1.185	1.76958	0.967	2.33638
1.186	1.7835	0.968	2.33455
1.187	1.79724	0.969	2.33443
1.188	1.81122	0.97	2.33563
1.189	1.8252	0.971	2.33663
1.19	1.83888	0.971	2.33593
1.191	1.85309	0.972	2.33628
1.192	1.86529	0.973	2.3364
1.193	1.87747	0.974	2.33659
1.194	1.891	0.975	2.33637
1.195	1.90452	0.976	2.3371
1.196	1.91677	0.976	2.3369
1.197	1.92828	0.977	2.33682
1.198	1.94036	0.978	2.33657
1.199	1.95244	0.979	2.33582
1.2	1.96377	0.98	2.33505
1.202	1.9752	0.981	2.33502
1.203	1.98637	0.981	2.3357
1.204	1.99766	0.982	2.33662
1.205	2.00876	0.983	2.33849
1.206	2.01953	0.984	2.33911
1.207	2.02986	0.985	2.33965
1.208	2.03975	0.986	2.34117
1.209	2.04948	0.986	2.34347
1.21	2.0584	0.987	2.34475
1.211	2.06656	0.988	2.34715
1.212	2.0738	0.989	2.3484
1.213	2.08032	0.99	2.34954
1.214	2.08626	0.991	2.34929
1.215	2.09153	0.991	2.35028
1.216	2.09672	0.992	2.35023
1.217	2.10018	0.993	2.35176
1.218	2.10283	0.994	2.35282
1.219	2.10528	0.995	2.35481
1.22	2.10671	0.996	2.35664
1.221	2.10699	0.996	2.35853
1.222	2.10643	0.997	2.36016
1.223	2.10425	0.998	2.3611
1.224	2.10191	0.999	2.36092
1.225	2.099	1	2.36754
1.226	2.09553	1.001	2.36998
1.227	2.09161	1.001	2.36948
1.228	2.08609	1.002	2.371
1.229	2.08016	1.003	2.37192
1.23	2.07367	1.004	2.37268
1.231	2.06655	1.005	2.37373
1.232	2.05993	1.006	2.37432
1.233	2.05321	1.006	2.37522
1.234	2.04562	1.007	2.37607
1.235	2.03826	1.008	2.37717
1.236	2.03108	1.009	2.37876
1.237	2.02334	1.01	2.3805
1.238	2.01676	1.011	2.38126
1.239	2.00935	1.011	2.38206
1.24	2.00038	1.012	2.38344
1.241	1.99167	1.013	2.38479
1.242	1.98409	1.014	2.38493
1.243	1.97773	1.015	2.38547
1.244	1.97153	1.015	2.38577
1.245	1.96409	1.016	2.38521
1.246	1.95586	1.017	2.38421
1.247	1.94811	1.018	2.38225
1.248	1.94139	1.019	2.38175
1.249	1.93452	1.02	2.38127
1.25	1.92787	1.02	2.38078
1.251	1.92138	1.021	2.38062
1.252	1.91483	1.022	2.38097
1.253	1.90799	1.023	2.3808
1.254	1.90124	1.024	2.38157
1.256	1.89362	1.025	2.38107
1.257	1.88625	1.025	2.38041
1.258	1.87897	1.026	2.38011
1.259	1.87164	1.027	2.37988
1.26	1.86489	1.028	2.37959
1.261	1.85908	1.029	2.38036
1.262	1.85351	1.03	2.38047
1.263	1.84666	1.03	2.37975
1.264	1.83945	1.031	2.37976
1.265	1.83282	1.032	2.3795
1.266	1.82691	1.033	2.37959
1.267	1.82072	1.034	2.38055
1.268	1.81389	1.035	2.38062
1.269	1.80743	1.035	2.3798
1.27	1.80117	1.036	2.37911
1.271	1.79461	1.037	2.37866
1.272	1.78842	1.038	2.37965
1.273	1.78255	1.039	2.3799
1.274	1.77621	1.04	2.37956
1.275	1.77142	1.04	2.37855
1.276	1.76661	1.041	2.37884
1.277	1.76228	1.042	2.37881
1.278	1.75808	1.043	2.37845
1.279	1.75304	1.044	2.37794
1.28	1.74909	1.045	2.37709
1.281	1.74549	1.045	2.37633
1.282	1.74199	1.046	2.37559
1.283	1.73828	1.047	2.37475
1.284	1.73476	1.048	2.3741
1.285	1.73207	1.049	2.37322
1.286	1.7292	1.05	2.37155
1.287	1.72551	1.05	2.36955
1.288	1.72213	1.051	2.36782
1.289	1.71855	1.052	2.36652
1.29	1.71487	1.053	2.36558
1.291	1.71192	1.054	2.36389
1.292	1.70968	1.055	2.36175
1.293	1.70754	1.055	2.35975
1.294	1.70451	1.056	2.35802
1.295	1.70113	1.057	2.35624
1.296	1.698	1.058	2.35449
1.297	1.69443	1.059	2.35309
1.298	1.69213	1.06	2.35182
1.299	1.68851	1.06	2.35011
1.3	1.68568	1.061	2.34842
1.301	1.6824	1.062	2.34723
1.302	1.67892	1.063	2.34633
1.303	1.67643	1.064	2.34573
1.304	1.67426	1.065	2.34532
1.305	1.67172	1.065	2.34399
1.306	1.66895	1.066	2.34261
1.307	1.66616	1.067	2.34173
1.308	1.66334	1.068	2.34084
1.31	1.66089	1.069	2.34004
1.311	1.65768	1.07	2.33947
1.312	1.65422	1.07	2.33847
1.313	1.65066	1.071	2.3374
1.314	1.64798	1.072	2.33758
1.315	1.64651	1.073	2.33717
1.316	1.64505	1.074	2.33617
1.317	1.64228	1.075	2.33505
1.318	1.63924	1.075	2.33321
1.319	1.63669	1.076	2.33136
1.32	1.63466	1.077	2.33059
1.321	1.63277	1.078	2.33059
1.322	1.63155	1.079	2.33077
1.323	1.63026	1.079	2.33002
1.324	1.62855	1.08	2.32843
1.325	1.62778	1.081	2.32773
1.326	1.62701	1.082	2.32784
1.327	1.62503	1.083	2.32753
1.328	1.6229	1.084	2.32686
1.329	1.62126	1.084	2.32676
1.33	1.62064	1.085	2.32633
1.331	1.61914	1.086	2.32613
1.332	1.61739	1.087	2.32611
1.333	1.6169	1.088	2.32585
1.334	1.61621	1.089	2.32578
1.335	1.61411	1.089	2.32515
1.336	1.61158	1.09	2.3247
1.337	1.60936	1.091	2.32499
1.338	1.60902	1.092	2.32537
1.339	1.60843	1.093	2.32546
1.34	1.6082	1.094	2.32496
1.341	1.6079	1.094	2.3238
1.342	1.60742	1.095	2.32303
1.343	1.60641	1.096	2.32334
1.344	1.60507	1.097	2.32444
1.345	1.60362	1.098	2.32543
1.346	1.60136	1.099	2.32564
1.347	1.60049	1.099	2.32673
1.348	1.60004	1.1	2.32828
1.349	1.59907	1.101	2.32919
1.35	1.59812	1.102	2.33043
1.351	1.59738	1.103	2.33081
1.352	1.597	1.104	2.33228
1.353	1.59716	1.104	2.33318
1.354	1.5967	1.105	2.33449
1.355	1.59566	1.106	2.33453
1.356	1.59487	1.107	2.33309
1.357	1.5941	1.108	2.33272
1.358	1.59342	1.109	2.33274
1.359	1.59321	1.109	2.33253
1.36	1.59309	1.11	2.33224
1.361	1.5928	1.111	2.33213
1.362	1.59417	1.112	2.33249
1.364	1.59424	1.113	2.3328
1.365	1.59388	1.114	2.33293
1.366	1.59356	1.114	2.3337
1.367	1.59197	1.115	2.33474
1.368	1.59057	1.116	2.33488
1.369	1.58985	1.117	2.33575
1.37	1.58961	1.118	2.33692
1.371	1.58878	1.119	2.33765
1.372	1.589	1.119	2.33797
1.373	1.5885	1.12	2.3382
1.374	1.58791	1.121	2.33857
1.375	1.58817	1.122	2.33971
1.376	1.58855	1.123	2.341
1.377	1.58884	1.124	2.34204
1.378	1.58783	1.124	2.34371
1.379	1.58782	1.125	2.34486
1.38	1.588	1.126	2.346
1.381	1.58749	1.127	2.34728
1.382	1.58662	1.128	2.34824
1.383	1.58584	1.129	2.34836
1.384	1.5851	1.129	2.34983
1.385	1.58413	1.13	2.35172
1.386	1.58336	1.131	2.3543
1.387	1.5836	1.132	2.3572
1.388	1.58417	1.133	2.35878
1.389	1.58383	1.134	2.36033
1.39	1.5824	1.134	2.36192
1.391	1.58146	1.135	2.3635
1.392	1.5811	1.136	2.36547
1.393	1.58112	1.137	2.36822
1.394	1.58128	1.138	2.36997
1.395	1.58112	1.138	2.37165
1.396	1.58102	1.139	2.37441
1.397	1.58127	1.14	2.37724
1.398	1.58183	1.141	2.37896
1.399	1.58166	1.142	2.37994
1.4	1.582	1.143	2.38114
1.401	1.58284	1.143	2.38273
1.402	1.58275	1.144	2.38436
1.403	1.58337	1.145	2.38513
1.404	1.58269	1.146	2.38636
1.405	1.58182	1.147	2.38704
1.406	1.5821	1.148	2.38827
1.407	1.582	1.148	2.39085
1.408	1.58133	1.149	2.3935
1.409	1.58206	1.15	2.39569
1.41	1.58251	1.151	2.39879
1.411	1.58189	1.152	2.40177
1.412	1.58162	1.153	2.40364
1.413	1.58025	1.153	2.40509
1.414	1.57948	1.154	2.40588
1.415	1.57973	1.155	2.40676
1.416	1.57939	1.156	2.40719
1.418	1.57949	1.157	2.4077
1.419	1.57994	1.158	2.40942
1.42	1.58024	1.158	2.41086
1.421	1.58056	1.159	2.41265
1.422	1.58061	1.16	2.41454
1.423	1.57986	1.161	2.41598
1.424	1.57888	1.162	2.4176
1.425	1.57851	1.163	2.41881
1.426	1.57722	1.163	2.41988
1.427	1.57615	1.164	2.42089
1.428	1.57376	1.165	2.42236
1.429	1.57283	1.166	2.42295
1.43	1.5729	1.167	2.42406
1.431	1.57289	1.168	2.42466
1.432	1.57096	1.168	2.42612
1.433	1.56904	1.169	2.42859
1.434	1.5692	1.17	2.43092
1.435	1.56842	1.171	2.43232
1.436	1.56685	1.172	2.43253
1.437	1.56704	1.173	2.43303
1.438	1.56663	1.173	2.43353
1.439	1.56485	1.174	2.43345
1.44	1.56374	1.175	2.43415
1.441	1.56213	1.176	2.43474
1.442	1.56176	1.177	2.4356
1.443	1.56036	1.178	2.43719
1.444	1.55997	1.178	2.43789
1.445	1.55828	1.179	2.43838
1.446	1.55753	1.18	2.43765
1.447	1.55669	1.181	2.43596
1.448	1.5574	1.182	2.43506
1.449	1.55651	1.183	2.43394
1.45	1.55458	1.183	2.4331
1.451	1.55358	1.184	2.43289
1.452	1.55185	1.185	2.43247
1.453	1.55143	1.186	2.43235
1.454	1.55002	1.187	2.43311
1.455	1.5486	1.188	2.433
1.456	1.5472	1.188	2.43276
1.457	1.54563	1.189	2.43326
1.458	1.54416	1.19	2.43341
1.459	1.54347	1.191	2.43174
1.46	1.5428	1.192	2.43068
1.461	1.54164	1.193	2.42999
1.462	1.54067	1.193	2.42954
1.463	1.53987	1.194	2.4296
1.464	1.53913	1.195	2.42953
1.465	1.53843	1.196	2.42943
1.466	1.53755	1.197	2.4299
1.467	1.53675	1.198	2.42941
1.468	1.53572	1.198	2.42957
1.469	1.53538	1.199	2.42971
1.47	1.53483	1.2	2.42944
1.472	1.53427	1.201	2.42931
1.473	1.53301	1.202	2.42892
1.474	1.53266	1.202	2.42875
1.475	1.53193	1.203	2.42865
1.476	1.5309	1.204	2.42827
1.477	1.53022	1.205	2.42713
1.478	1.53025	1.206	2.42725
1.479	1.52998	1.207	2.42656
1.48	1.52953	1.207	2.42602
1.481	1.52845	1.208	2.42475
1.482	1.52686	1.209	2.42519
1.483	1.52553	1.21	2.42469
1.484	1.52538	1.211	2.42377
1.485	1.52503	1.212	2.42271
1.486	1.52406	1.212	2.42131
1.487	1.52401	1.213	2.42114
1.488	1.5242	1.214	2.41975
1.489	1.52435	1.215	2.41786
1.49	1.5249	1.216	2.41732
1.491	1.52462	1.217	2.41615
1.492	1.52412	1.217	2.41522
1.493	1.52418	1.218	2.41457
1.494	1.52402	1.219	2.41293
1.495	1.52377	1.22	2.41247
1.496	1.52391	1.221	2.41105
1.497	1.52401	1.222	2.41028
1.498	1.52403	1.222	2.41057
1.499	1.5235	1.223	2.41006
1.5	1.52305	1.224	2.40939
1.501	1.52375	1.225	2.40883
1.502	1.52418	1.226	2.40965
1.503	1.52421	1.227	2.40904
1.504	1.52432	1.227	2.40833
1.505	1.52398	1.228	2.40675
1.506	1.52406	1.229	2.4061
1.507	1.52518	1.23	2.4049
1.508	1.52649	1.231	2.40381
1.509	1.52722	1.232	2.40177
1.51	1.52752	1.232	2.40078
1.511	1.52747	1.233	2.39972
1.512	1.5278	1.234	2.39764
1.513	1.52845	1.235	2.39604
1.514	1.52851	1.236	2.39513
1.515	1.52997	1.237	2.39385
1.516	1.52969	1.237	2.39367
1.517	1.53044	1.238	2.3913
1.518	1.53067	1.239	2.39009
1.519	1.53102	1.24	2.38728
1.52	1.53022	1.241	2.38512
1.521	1.52962	1.242	2.38315
1.522	1.52939	1.242	2.38148
1.523	1.52945	1.243	2.37992
1.524	1.52976	1.244	2.37881
1.526	1.53	1.245	2.3777
1.527	1.53119	1.246	2.37718
1.528	1.5302	1.247	2.37721
1.529	1.53028	1.247	2.37554
1.53	1.5298	1.248	2.37425
1.531	1.52979	1.249	2.37319
1.532	1.52966	1.25	2.37356
1.533	1.52916	1.251	2.37329
1.534	1.53036	1.252	2.37063
1.535	1.53051	1.252	2.36879
1.536	1.53083	1.253	2.36739
1.537	1.53062	1.254	2.36548
1.538	1.53125	1.255	2.36461
1.539	1.53104	1.256	2.36505
1.54	1.52978	1.257	2.36396
1.541	1.52925	1.257	2.3639
1.542	1.52889	1.258	2.36293
1.543	1.52945	1.259	2.36189
1.544	1.52968	1.26	2.36084
1.545	1.5296	1.261	2.36042
1.546	1.52978	1.262	2.35957
1.547	1.52861	1.262	2.35867
1.548	1.5277	1.263	2.35825
1.549	1.52709	1.264	2.35719
1.55	1.52631	1.265	2.35733
1.551	1.52488	1.266	2.35679
1.552	1.52458	1.266	2.35724
1.553	1.52454	1.267	2.3556
1.554	1.52553	1.268	2.35502
1.555	1.52485	1.269	2.35465
1.556	1.52514	1.27	2.35435
1.557	1.52548	1.271	2.35469
1.558	1.52466	1.271	2.35508
1.559	1.52416	1.272	2.35495
1.56	1.52334	1.273	2.35537
1.561	1.52339	1.274	2.35578
1.562	1.52302	1.275	2.35542
1.563	1.52276	1.276	2.35481
1.564	1.52257	1.276	2.35286
1.565	1.5228	1.277	2.35184
1.566	1.52216	1.278	2.35088
1.567	1.52176	1.279	2.35036
1.568	1.52104	1.28	2.35091
1.569	1.52009	1.281	2.35163
1.57	1.52005	1.281	2.35235
1.571	1.5202	1.282	2.35276
1.572	1.51995	1.283	2.35371
1.573	1.51989	1.284	2.35323
1.574	1.52016	1.285	2.3523
1.575	1.52017	1.286	2.35148
1.576	1.51954	1.286	2.35036
1.577	1.51868	1.287	2.34921
1.578	1.51857	1.288	2.34813
1.58	1.51891	1.289	2.34791
1.581	1.51892	1.29	2.34601
1.582	1.51895	1.291	2.3453
1.583	1.51869	1.291	2.34304
1.584	1.51923	1.292	2.34097
1.585	1.51971	1.293	2.34021
1.586	1.51958	1.294	2.34002
1.587	1.51938	1.295	2.34007
1.588	1.51919	1.296	2.33968
1.589	1.519	1.296	2.3374
1.59	1.51794	1.297	2.33507
1.591	1.51732	1.298	2.33526
1.592	1.51737	1.299	2.33389
1.593	1.51764	1.3	2.33341
1.594	1.51744	1.301	2.3323
1.595	1.51796	1.301	2.33229
1.596	1.51772	1.302	2.33084
1.597	1.51697	1.303	2.32841
1.598	1.51683	1.304	2.32833
1.599	1.51771	1.305	2.32815
1.6	1.51817	1.306	2.32878
1.601	1.5178	1.306	2.3266
1.602	1.51833	1.307	2.32593
1.603	1.51815	1.308	2.32408
1.604	1.51737	1.309	2.32385
1.605	1.51615	1.31	2.3226
1.606	1.51585	1.311	2.32119
1.607	1.51572	1.311	2.32009
1.608	1.51511	1.312	2.31836
1.609	1.51529	1.313	2.31719
1.61	1.51507	1.314	2.31644
1.611	1.51533	1.315	2.31554
1.612	1.51528	1.316	2.31435
1.613	1.51512	1.316	2.31423
1.614	1.51488	1.317	2.31395
1.615	1.51467	1.318	2.31412
1.616	1.51476	1.319	2.31374
1.617	1.51501	1.32	2.31324
1.618	1.51543	1.321	2.3128
1.619	1.51605	1.321	2.31173
1.62	1.51665	1.322	2.31072
1.621	1.51723	1.323	2.30974
1.622	1.51732	1.324	2.3083
1.623	1.51742	1.325	2.30687
1.624	1.5177	1.326	2.30602
1.625	1.51712	1.326	2.30572
1.626	1.51745	1.327	2.30611
1.627	1.51805	1.328	2.3069
1.628	1.51881	1.329	2.30763
1.629	1.51934	1.33	2.30793
1.63	1.51995	1.33	2.30775
1.631	1.51983	1.331	2.30896
1.632	1.5204	1.332	2.30938
1.634	1.52106	1.333	2.30948
1.635	1.52119	1.334	2.30972
1.636	1.52056	1.335	2.31015
1.637	1.51956	1.335	2.30979
1.638	1.52035	1.336	2.30845
1.639	1.52107	1.337	2.30773
1.64	1.52131	1.338	2.30838
1.641	1.52252	1.339	2.30876
1.642	1.52381	1.34	2.30791
1.643	1.52415	1.34	2.30695
1.644	1.52469	1.341	2.3071
1.645	1.52483	1.342	2.30715
1.646	1.52479	1.343	2.3068
1.647	1.52409	1.344	2.30634
1.648	1.52461	1.345	2.30597
1.649	1.52531	1.345	2.30506
1.65	1.52558	1.346	2.30433
1.651	1.52512	1.347	2.30282
1.652	1.52571	1.348	2.30299
1.653	1.52707	1.349	2.30306
1.654	1.52723	1.35	2.30277
1.655	1.52704	1.35	2.30227
1.656	1.52778	1.351	2.30194
1.657	1.52819	1.352	2.30254
1.658	1.52768	1.353	2.30316
1.659	1.52804	1.354	2.30386
1.66	1.52866	1.355	2.30345
1.661	1.52767	1.355	2.30303
1.662	1.52791	1.356	2.30296
1.663	1.52743	1.357	2.30296
1.664	1.52693	1.358	2.30268
1.665	1.52671	1.359	2.30244
1.666	1.52664	1.36	2.30263
1.667	1.52598	1.36	2.30184
1.668	1.52506	1.361	2.30182
1.669	1.52448	1.362	2.30158
1.67	1.52372	1.363	2.30173
1.671	1.52326	1.364	2.30189
1.672	1.52321	1.365	2.30241
1.673	1.52271	1.365	2.30322
1.674	1.52216	1.366	2.30321
1.675	1.52209	1.367	2.30324
1.676	1.52199	1.368	2.30356
1.677	1.52107	1.369	2.30298
1.678	1.52028	1.37	2.30157
1.679	1.51977	1.37	2.30055
1.68	1.51921	1.371	2.3003
1.681	1.51883	1.372	2.29962
1.682	1.51866	1.373	2.29873
1.683	1.5181	1.374	2.29862
1.684	1.51738	1.375	2.29895
1.685	1.51743	1.375	2.29889
1.686	1.51766	1.376	2.2981
1.688	1.51812	1.377	2.29767
1.689	1.51899	1.378	2.29801
1.69	1.51958	1.379	2.29837
1.691	1.51957	1.38	2.29916
1.692	1.5192	1.38	2.3008
1.693	1.51831	1.381	2.30174
1.694	1.51865	1.382	2.30211
1.695	1.51866	1.383	2.30216
1.696	1.51879	1.384	2.30238
1.697	1.5191	1.385	2.3034
1.698	1.5191	1.385	2.30391
1.699	1.51911	1.386	2.30491
1.7	1.51953	1.387	2.30536
1.701	1.52028	1.388	2.30457
1.702	1.51987	1.389	2.30433
1.703	1.51913	1.389	2.30468
1.704	1.51831	1.39	2.30506
1.705	1.51819	1.391	2.30539
1.706	1.51932	1.392	2.30555
1.707	1.51944	1.393	2.30609
1.708	1.51915	1.394	2.30583
1.709	1.51855	1.394	2.30464
1.71	1.5186	1.395	2.30331
1.711	1.51846	1.396	2.30273
1.712	1.51929	1.397	2.30307
1.713	1.51887	1.398	2.30316
1.714	1.51924	1.399	2.30322
1.715	1.52064	1.399	2.303
1.716	1.52131	1.4	2.30237
1.717	1.52053	1.401	2.3023
1.718	1.52001	1.402	2.30342
1.719	1.5204	1.403	2.30396
1.72	1.52038	1.404	2.30406
1.721	1.51964	1.404	2.30428
1.722	1.51917	1.405	2.30355
1.723	1.51793	1.406	2.30269
1.724	1.51649	1.407	2.30238
1.725	1.51638	1.408	2.3025
1.726	1.51656	1.409	2.30222
1.727	1.51673	1.409	2.3018
1.728	1.51723	1.41	2.30171
1.729	1.51758	1.411	2.30139
1.73	1.51774	1.412	2.30059
1.731	1.51728	1.413	2.30029
1.732	1.51674	1.414	2.30071
1.733	1.51692	1.414	2.30045
1.734	1.51678	1.415	2.29978
1.735	1.51648	1.416	2.2991
1.736	1.51682	1.417	2.29817
1.737	1.51585	1.418	2.29763
1.738	1.5155	1.419	2.29814
1.739	1.5152	1.419	2.298
1.74	1.51345	1.42	2.29769
1.742	1.51348	1.421	2.29703
1.743	1.51315	1.422	2.29525
1.744	1.51342	1.423	2.2934
1.745	1.51367	1.424	2.29262
1.746	1.51292	1.424	2.29213
1.747	1.51249	1.425	2.29203
1.748	1.51217	1.426	2.2919
1.749	1.51171	1.427	2.29167
1.75	1.51109	1.428	2.29169
1.751	1.50974	1.429	2.29187
1.752	1.50857	1.429	2.29313
1.753	1.50742	1.43	2.29454
1.754	1.50729	1.431	2.29539
1.755	1.50711	1.432	2.29526
1.756	1.50643	1.433	2.2958
1.757	1.5057	1.434	2.29605
1.758	1.50497	1.434	2.29596
1.759	1.50457	1.435	2.2953
1.76	1.50536	1.436	2.29634
1.761	1.50577	1.437	2.29746
1.762	1.5049	1.438	2.29798
1.763	1.50446	1.439	2.2971
1.764	1.50457	1.439	2.29681
1.765	1.50448	1.44	2.29681
1.766	1.50333	1.441	2.298
1.767	1.50205	1.442	2.29926
1.768	1.50202	1.443	2.29961
1.769	1.50276	1.444	2.299
1.77	1.50259	1.444	2.29921
1.771	1.50236	1.445	2.29962
1.772	1.50319	1.446	2.29961
1.773	1.50394	1.447	2.29998
1.774	1.50465	1.448	2.30127
1.775	1.50548	1.449	2.30226
1.776	1.50574	1.449	2.30272
1.777	1.50515	1.45	2.30317
1.778	1.50526	1.451	2.30338
1.779	1.50418	1.452	2.30344
1.78	1.50382	1.453	2.30451
1.781	1.50302	1.453	2.30488
1.782	1.50251	1.454	2.30428
1.783	1.50361	1.455	2.30356
1.784	1.50278	1.456	2.30389
1.785	1.50153	1.457	2.30401
1.786	1.50192	1.458	2.30491
1.787	1.5017	1.458	2.30575
1.788	1.50119	1.459	2.30576
1.789	1.50109	1.46	2.30491
1.79	1.50072	1.461	2.30467
1.791	1.50099	1.462	2.30476
1.792	1.49983	1.463	2.30555
1.793	1.49956	1.463	2.30661
1.794	1.49941	1.464	2.30706
1.796	1.49856	1.465	2.30799
1.797	1.49894	1.466	2.30979
1.798	1.49872	1.467	2.31058
1.799	1.49805	1.468	2.31018
1.8	1.49883	1.468	2.30983
1.801	1.49847	1.469	2.30973
1.802	1.50009	1.47	2.30946
1.803	1.50043	1.471	2.3093
1.804	1.50018	1.472	2.3097
1.805	1.50034	1.473	2.30862
1.806	1.4999	1.473	2.30724
1.807	1.50015	1.474	2.30622
1.808	1.49993	1.475	2.30599
1.809	1.49997	1.476	2.30606
1.81	1.5006	1.477	2.30638
1.811	1.50076	1.478	2.30611
1.812	1.50049	1.478	2.30567
1.813	1.50048	1.479	2.30499
1.814	1.50001	1.48	2.30562
1.815	1.49898	1.481	2.30479
1.816	1.49835	1.482	2.30363
1.817	1.49757	1.483	2.304
1.818	1.49855	1.483	2.30389
1.819	1.49911	1.484	2.30404
1.82	1.4993	1.485	2.30414
1.821	1.49823	1.486	2.30434
1.822	1.4974	1.487	2.30439
1.823	1.49607	1.488	2.30456
1.824	1.49586	1.488	2.3047
1.825	1.49516	1.489	2.30525
1.826	1.49482	1.49	2.30631
1.827	1.49419	1.491	2.30677
1.828	1.49422	1.492	2.30739
1.829	1.49329	1.493	2.30789
1.83	1.4931	1.493	2.30673
1.831	1.49318	1.494	2.30587
1.832	1.49218	1.495	2.30604
1.833	1.49224	1.496	2.30542
1.834	1.49171	1.497	2.30398
1.835	1.49124	1.498	2.30333
1.836	1.49083	1.498	2.30337
1.837	1.49085	1.499	2.3035
1.838	1.48976	1.5	2.30304
1.839	1.48924	1.501	2.30247
1.84	1.4889	1.502	2.30139
1.841	1.48785	1.503	2.2998
1.842	1.48689	1.503	2.29923
1.843	1.48657	1.504	2.29929
1.844	1.48645	1.505	2.29896
1.845	1.48602	1.506	2.29797
1.846	1.48614	1.507	2.29719
1.847	1.48539	1.508	2.2976
1.848	1.48411	1.508	2.29849
1.85	1.48362	1.509	2.29931
1.851	1.48264	1.51	2.29993
1.852	1.48205	1.511	2.30033
1.853	1.48124	1.512	2.29997
1.854	1.48015	1.513	2.29848
1.855	1.48044	1.513	2.29768
1.856	1.48075	1.514	2.29799
1.857	1.48044	1.515	2.2977
1.858	1.48007	1.516	2.29694
1.859	1.47921	1.517	2.29685
1.86	1.47877	1.517	2.2971
1.861	1.47796	1.518	2.29801
1.862	1.47704	1.519	2.29878
1.863	1.47512	1.52	2.29818
1.864	1.47373	1.521	2.29734
1.865	1.47308	1.522	2.29791
1.866	1.47343	1.522	2.2986
1.867	1.47307	1.523	2.29816
1.868	1.47301	1.524	2.29736
1.869	1.47227	1.525	2.2969
1.87	1.4711	1.526	2.29641
1.871	1.47008	1.527	2.29663
1.872	1.46978	1.527	2.29676
1.873	1.47061	1.528	2.2964
1.874	1.47139	1.529	2.29645
1.875	1.47154	1.53	2.29562
1.876	1.47135	1.531	2.29568
1.877	1.47069	1.532	2.29532
1.878	1.47022	1.532	2.29617
1.879	1.46961	1.533	2.29629
1.88	1.46982	1.534	2.29518
1.881	1.47004	1.535	2.29645
1.882	1.46984	1.536	2.29817
1.883	1.47027	1.537	2.29863
1.884	1.47123	1.537	2.30058
1.885	1.47158	1.538	2.30156
1.886	1.47227	1.539	2.3017
1.887	1.47306	1.54	2.30189
1.888	1.47351	1.541	2.30218
1.889	1.47309	1.542	2.30246
1.89	1.47317	1.542	2.30346
1.891	1.47306	1.543	2.30502
1.892	1.47379	1.544	2.30693
1.893	1.47495	1.545	2.30845
1.894	1.47537	1.546	2.30889
1.895	1.47535	1.547	2.30914
1.896	1.47457	1.547	2.31101
1.897	1.47477	1.548	2.31205
1.898	1.47399	1.549	2.31279
1.899	1.47484	1.55	2.31208
1.9	1.47426	1.551	2.31213
1.901	1.47395	1.552	2.31212
1.902	1.47432	1.552	2.31203
1.904	1.47426	1.553	2.31152
1.905	1.47467	1.554	2.3116
1.906	1.47445	1.555	2.31208
1.907	1.47446	1.556	2.31176
1.908	1.47471	1.557	2.31216
1.909	1.47511	1.557	2.3125
1.91	1.47561	1.558	2.31294
1.911	1.4763	1.559	2.31329
1.912	1.47612	1.56	2.31424
1.913	1.47594	1.561	2.31598
1.914	1.47625	1.562	2.31744
1.915	1.4777	1.562	2.31764
1.916	1.47884	1.563	2.31764
1.917	1.47946	1.564	2.31771
1.918	1.48033	1.565	2.31825
1.919	1.48133	1.566	2.31858
1.92	1.48227	1.567	2.3191
1.921	1.48259	1.567	2.32041
1.922	1.48291	1.568	2.32106
1.923	1.48312	1.569	2.32101
1.924	1.48341	1.57	2.32108
1.925	1.48336	1.571	2.32075
1.926	1.48399	1.572	2.32051
1.927	1.48517	1.572	2.32001
1.928	1.48612	1.573	2.31996
1.929	1.48712	1.574	2.31925
1.93	1.4879	1.575	2.3198
1.931	1.48893	1.576	2.32131
1.932	1.48965	1.577	2.32132
1.933	1.49077	1.577	2.32026
1.934	1.49081	1.578	2.3195
1.935	1.49059	1.579	2.31836
1.936	1.49106	1.58	2.31758
1.937	1.49157	1.581	2.31768
1.938	1.49183	1.581	2.31843
1.939	1.49261	1.582	2.3181
1.94	1.49343	1.583	2.31896
1.941	1.49463	1.584	2.31954
1.942	1.49594	1.585	2.31989
1.943	1.49622	1.586	2.32107
1.944	1.49695	1.586	2.32235
1.945	1.49785	1.587	2.32371
1.946	1.49787	1.588	2.32628
1.947	1.49847	1.589	2.32743
1.948	1.49941	1.59	2.32983
1.949	1.50008	1.591	2.33145
1.95	1.50058	1.591	2.33323
1.951	1.50154	1.592	2.33489
1.952	1.50286	1.593	2.33728
1.953	1.50387	1.594	2.33921
1.954	1.50347	1.595	2.34279
1.955	1.50359	1.596	2.34651
1.956	1.50403	1.596	2.34949
1.958	1.50373	1.597	2.35277
1.959	1.5034	1.598	2.35473
1.96	1.50287	1.599	2.35774
1.961	1.50348	1.6	2.36067
1.962	1.5033	1.601	2.36379
1.963	1.50401	1.601	2.36556
1.964	1.50493	1.602	2.36598
1.965	1.50599	1.603	2.36769
1.966	1.50609	1.604	2.37059
1.967	1.5056	1.605	2.37328
1.968	1.50567	1.606	2.37676
1.969	1.5048	1.606	2.38063
1.97	1.50494	1.607	2.385
1.971	1.50372	1.608	2.38905
1.972	1.50348	1.609	2.39227
1.973	1.50393	1.61	2.39557
1.974	1.50324	1.611	2.39981
1.975	1.50345	1.611	2.40353
1.976	1.50241	1.612	2.40851
1.977	1.50206	1.613	2.41201
1.978	1.50114	1.614	2.41532
1.979	1.50147	1.615	2.4188
1.98	1.50049	1.616	2.42224
1.981	1.50026	1.616	2.42548
1.982	1.49974	1.617	2.4283
1.983	1.4993	1.618	2.43323
1.984	1.49846	1.619	2.43678
1.985	1.498	1.62	2.44219
1.986	1.49804	1.621	2.44633
1.987	1.49793	1.621	2.45004
1.988	1.49741	1.622	2.45329
1.989	1.49692	1.623	2.456
1.99	1.49645	1.624	2.45899
1.991	1.49596	1.625	2.46233
1.992	1.49581	1.626	2.46499
1.993	1.49574	1.626	2.46649
1.994	1.49563	1.627	2.46748
1.995	1.49535	1.628	2.46894
1.996	1.49449	1.629	2.47142
1.997	1.49409	1.63	2.47348
1.998	1.49457	1.631	2.47467
1.999	1.49393	1.631	2.47577
2	1.49253	1.632	2.47713
2.001	1.49228	1.633	2.47984
2.002	1.49221	1.634	2.48166
2.003	1.49195	1.635	2.48165
2.004	1.49178	1.636	2.48362
2.005	1.49218	1.636	2.48367
2.006	1.49328	1.637	2.48399
2.007	1.49324	1.638	2.48512
2.008	1.49301	1.639	2.48574
2.009	1.49315	1.64	2.48588
2.011	1.49413	1.641	2.48599
2.012	1.49422	1.641	2.48805
2.013	1.49379	1.642	2.48748
2.014	1.4932	1.643	2.48847
2.015	1.49204	1.644	2.49009
2.016	1.49121	1.645	2.49019
2.017	1.49117	1.645	2.49147
2.018	1.49144	1.646	2.49267
2.019	1.49184	1.647	2.49238
2.02	1.49244	1.648	2.49177
2.021	1.49247	1.649	2.49168
2.022	1.49238	1.65	2.49023
2.023	1.49214	1.65	2.48952
2.024	1.49139	1.651	2.48846
2.025	1.49165	1.652	2.48739
2.026	1.49194	1.653	2.48669
2.027	1.4927	1.654	2.48427
2.028	1.49313	1.655	2.48382
2.029	1.49255	1.655	2.48458
2.03	1.49193	1.656	2.48375
2.031	1.49258	1.657	2.48439
2.032	1.49362	1.658	2.48298
2.033	1.4942	1.659	2.48131
2.034	1.49439	1.66	2.47899
[truncated: 41,717 more rows]

## Sheet: Supplementary Fig. 4a
Cell-surface expression assay
	X-Arithmetic Mean			Normalized with WT
H4R	50.48	48.2	63.74	93.24	89.03	117.73
D94A	39.84	37.04	40.9	73.59	68.42	75.54
Y95A	74.27	78.72	74.4	137.18	145.4	137.42
C98A	55.61	34.38	47.47	102.72	63.5	87.68
T99A	23.57	27.37	36.28	43.54	50.55	67.01
N147A	35.89	33.57	37.93	66.29	62.01	70.06
N147Y	35.79	31.88	29.1	66.11	58.88	53.75
N147W	27.69	31.43	27.65	51.15	58.05	51.07
E182A	45.94	24.42	28.81	84.85	45.11	53.21
E182N	28.07	29.82	38.49	51.85	55.08	71.09
Y319A	41.2	31.7	29.57	76.1	58.55	54.62
F344A	24.92	32.94	25.5	46.03	60.84	47.1
F344I	37.51	30.21	36.62	69.28	55.8	67.64
Q347A	43.81	67.29	83.42	80.92	124.29	154.08
Q347G	39.51	37.81	36.52	72.98	69.84	67.45
W348A	63.83	57.62	30.55	117.9	106.43	56.43
W348Y	42.55	35.38	37.91	78.59	65.35	70.02
